# Supplementary material for: The endocannabinoid N-arachidonoyl dopamine is critical for hyperalgesia induced by chronic sleep disruption
Source: Nat Commun. 2023 Oct 25;14:6696. doi: 10.1038/s41467-023-42283-6 (PMC10600211; doi:10.1038/s41467-023-42283-6)
Supplement: Supplementary file 3 — Supplementary Data 1 [file 41467_2023_42283_MOESM3_ESM.xlsx]

## Sheet: Sheet1
	1,5-AG / 1-deoxyglucose	11(12)-EET	12-Oxo-ETE	14(15)-EET	15-Oxo-ETE	20-Hydroxy-N-Arachidonoyl Taurine	2-Aminoadipic acid	2-Deoxyuridine	2-Hydroxybutyric acid	2-Hydroxyglutaric acid	2-ketoisovaleric acid KIV	3-Aminoisobutyric acid	3-Hydroxybutyric acid	5(6)-EET	5-MTHF	5-Oxo-ETE	8(9)-EET	Acetoacetic acid	Aconitic acid	Adenine	Adipic acid	ADP	a-Ketoglutaric acid	Allantoin	AMP	Anthranilic acid	Arachidonic acid	Arachindonoyl Phenylalanine	Aspartic acid	Atorvastatin	ATP	Bilirubin	Butyric acid	CDP-Choline	Cholic acid	Citraconic acid	Citric acid/Isocitric acid	Citrulline	Citrulline-d7	Citrulline/Cit-d7	cyclic-AMP	DDHAP/Glyceraldehyde-3-P	Deoxycholic acid	D-Gluconic acid	DHA	DiHOME	Dihomo-Gammi-Linolenoyl Ethanolamide	EPA	Fumaric acid
Cortex-CSD-25	514	2719	287	332	0	280.062	6316	62617.5	665.448	85978	1058.08	0	524.684	48.6621	0	746.895	40	0	68803	119209	465.763	0	6540	2096	107842	5623	909871	0	909863	0	0	0	2268	2939.48	0	0	83905.9	16697	338983	0.0492562	2434	397.138	0	5287.19	1346699	0	0	984	14194
Cortex-CSD-26	668	2815	245.172	597	0	331.01	3531	60346.2	1155.71	73870.6	648.237	0	1183.67	89.5956	0	630.65	175	0	77931	99214.1	442.546	0	4926.18	2220	68202	7214	775149	0	913592	0	0	0	2303.12	4257.49	0	0	119346	17383	335223	0.051855	2029	334.431	0	5377.27	1640682	0	0	1202	12810
Cortex-CSD-27	406	2982	201.43	555	0	199.484	1836	61008.2	994.664	77524.3	1650.06	0	1001.8	70.7297	0	734.185	52	0	80792	59888	612.726	0	5357	1380	61566	8287	747505	0	1033419		0	0	1727	3477.21	0	0	78813.2	16655	356165	0.046762	1996	1828	132	4145.91	1676954	0	0	778	13841
Cortex-CSD-28	859	2812	264.491	552	0	218.737	4061	62540	890.569	77343.3	1072.34	0	674.845	77.4881	0	662.23	68.8983	0	85754	64563.4	628	0	6032.44	1813	60974	8459	713767	0	976236	0	0	0	2335.56	3736.93	0	0	44605.5	16285	375694	0.0433464	2875	387.332	0	6135.12	1324949	0	0	994	14493
Cortex-CSD-29	369	3004	155.15	504	0	223.75	2552	62044.4	1224.19	68876.7	866.171	0	571.094	23.8637	0	731.557	95	0	76338	75231.3	430.01	0	5492	1549	49963	8360	813324	0	942837	0	0	0	2019	3632.57	0		33230	18251	371814	0.0490864	2375	263.084	0	5424.34	1486517	0	0	1179	10919
Cortex-CSD-30	562	2839	139.114	567	0	99.3231	1655	59237.2	1270.07	78427.8	899.963	0	760.698	69.6171	0	520.678	74	0	74975	43726.9	420.593	0	6247.25	1255	154209	4718	692568	0	1036595	0	0	0	2084	4081.86	0	0	41967	12208	318545	0.0383243	2526	203.785	105	5266.85	1351123	0	0	1159	15325
Cortex-CSD-31	522	2316	174.6	277	0	209.474	2467	70535	1385.51	79908.2	1140.87	0	1054.71	89.3692	0	681.333	78	0	84166	50636	514.261	0	6309.23	1124	103280	7315	772038	0	1045331	0	0	0	2135	3535.9	0	0	32704	13287	355995	0.0373236	2409	174.298	90	5129.61	1504283	0	0	1090	15818
Cortex-CSD-32	590	2378	136.085	365	0	226.202	2629	66433.7	1168.39	66221.3	955.258	0	1130.28	102.216	0	657.327	104	0	67624	52362.9	498.692	0	5760.71	1987	32917	8018	760569	0	873199	0	0	0	1877	2747.74	0	0	25276	18549	422785	0.0438734	2282	182	6	5247.65	1650520	0	0	1134	8907
Cortex-Sham-1	431	3019	196.409	674	119.642	291.805	1110	60080.8	1024.35	63323.7	4476.05	0	1083.68	138.386	0	817.438	31.1447	0	103654	1397.28	495.762	0	5140.68	1081	4273	14129	896107	0	1146267		0		1322	1990.43	0	0	367108	17611	400479	0.0439748	1363	2908	191	3585.85	2338713	0	0	1452	12240
Cortex-Sham-2	339	3079	132.553	715	0	223.787	3485	63430.9	1092.48	76165.6	2004.22	0	776.43	145.327	0	754.483	43.7377	0	65994	68272.6	351.612	0	5652.49	1856	35960	10005	975134	0	1136848	0	0	0	2214	3818.15	0	0	126629	17035	366734	0.0464506	2098	619.314	8	6575.5	1881751	0	0	1528	15858
Cortex-Sham-3	590	2566	161.362	234	0	129.529	4329	52153.2	1078.18	80505.5	1664.92	0	827.161	158.261	0	369.021	45	0	79240	40460.2	559	0	6130.02	1800	51291	8495	758167	0	927713	0	0		1814.52	3488.98	0	0	126489	13437	346760	0.0387501	2668	836.672	180	6152	1759540	0	0	1167	15215
Cortex-Sham-4	441	3699	292.758	840	0	263.858	3490	63679.9	725.905	69588.1	841.876	0	758.443	91.5247	0	507.468	70	0	81391	14873.1	594.595	0	6428.65	1683	28081	11255	850679	0	1107678	0	0	0	1985	3562.95	0	0	66892	16286	371723	0.0438122	2785	595.564	18	5638.4	2209826	0	0	1126	13096
Cortex-Sham-5	420	3431	162.122	567	0	106.366	3395	60132	694.839	75026.1	669.876	0	883.305	43.7257	0	495.507	89.8872	0	75752	14260	450.208	0	5377	1340	23571	13395	888079	0	1248384	0	0	0	2066	3338	0		62590.2	16192	406045	0.0398774	1908	801	40	7834.29	1997089	0	0	798	12342
Cortex-Sham-6	802	3698	139.065	742	0	228.918	4521	70091.8	996.745	74776.6	1325.48	0	785.857	19.4705	0	455.579	44.8256	0	99249	43718	605.14	0	7832	2127	45152	10510	920596	0	1314666	0	0	0	2676	4763.31	0	0	62422	16528	352005	0.0469539	3145	145.214	0	6128.93	1816466	0	0	878	20324
Cortex-Sham-7	752	3239	251.141	624	0	238.113	3437	60988.5	797.009	70284.1	854.925	0	872.51	24.8309	0	474	47	0	80593	50888.2	403.12	0	6749.3	1739	47621	10003	833201	0	1221539	0	0	0	2219	3403.26	0	0	51967	16351	380004	0.0430285	2868	512.37	0	6093.64	1725408	0	0	1095	16418
Cortex-Sham-8	530	3680	171.184	578	0	422.349	3584	59312.4	1102.26	66089.2	1233.15	0	1359.22	85.8315	0	589.898	84	0	84141	17521.4	507.038	0	5952.69	1729	24288	12034	870143	0	1112162	0	0	0	1837	2926	0	0	31736	16199	393488	0.0411677	1815	233.768	33	4666.66	2012501	0	0	1283	12219
Mean (Sham)	538.125	3301.38	188.324	621.75	14.9553	238.091	3418.88	61233.7	938.97	71969.9	1633.81	0	918.326	88.4196	0	557.924	56.9494	0	83751.8	31423.9	495.809	0	6157.85	1669.38	32529.6	11228.2	874013	0	1.15191e+06	0	0	0	2016.69	3411.38	0	0	111979	16204.9	377155	0.0430019	2331.25	831.488	58.75	5834.41	1.96766e+06	0	0	1165.88	14714
Mean (CSD)	561.25	2733.12	200.38	468.625	0	223.505	3130.88	63095.3	1094.32	76018.8	1036.37	0	862.723	71.4427	0	670.607	85.8623	0	77047.9	70603.9	501.574	0	5833.1	1678	79869.1	7249.25	773099	0	966384	0	0	0	2093.58	3551.15	0	0	57480.9	16164.4	359400	0.0449784	2365.75	471.259	41.625	5251.74	1.49772e+06	0	0	1065	13288.4
STDEV (Sham)	165.893	405.221	56.2671	180.786	42.2999	97.7796	1028.97	5043.07	171.291	5676.16	1232.6	0	205.847	55.3228	0	154.295	21.4348	0	12257.1	22781.2	90.4706	0	859.28	321.731	15662.7	1880.09	64061.1	0	116315	0	0	0	391.653	782.152	0	0	108552	1222.41	21869.8	0.00293549	621.881	873.712	79.5932	1268.39	217598	0	0	253.979	2841.67
STDEV (CSD)	153.861	256.279	58.8198	124.181	0	66.5272	1514.35	3682.67	232.126	6276.4	291.328	0	260.719	25.1311	0	73.6921	41.5732	0	6577.57	26206.7	80.1372	0	548.819	409.439	39250.1	1384.75	66705.7	0	66518	0	0	0	214.322	513.674	0	0	33007	2267.68	31914.7	0.00524272	279.99	555.33	56.976	543.163	146496	0	0	141.4	2334.91
TTEST(Sham/CSD	0.776757	0.0047431	0.681632	0.0683649	0.334282	0.73241	0.663179	0.413298	0.149997	0.197412	0.203442	#DIV/0!	0.6432	0.442565	#DIV/0!	0.0834366	0.102282	#DIV/0!	0.194371	0.0065317	0.894607	#DIV/0!	0.38288	0.963295	0.00683681	0.000272242	0.00804973	#DIV/0!	0.00155151	#DIV/0!	#DIV/0!	#DIV/0!	0.633694	0.67911	#DIV/0!	#DIV/0!	0.195765	0.965161	0.215279	0.36793	0.888266	0.341731	0.62839	0.252165	0.000171776	#DIV/0!	#DIV/0!	0.342993	0.291425
	1,5-AG / 1-deoxyglucose	11(12)-EET	12-Oxo-ETE	14(15)-EET	15-Oxo-ETE	20-Hydroxy-N-Arachidonoyl Taurine	2-Aminoadipic acid	2-Deoxyuridine	2-Hydroxybutyric acid	2-Hydroxyglutaric acid	2-ketoisovaleric acid KIV	3-Aminoisobutyric acid	3-Hydroxybutyric acid	5(6)-EET	5-MTHF	5-Oxo-ETE	8(9)-EET	Acetoacetic acid	Aconitic acid	Adenine	Adipic acid	ADP	a-Ketoglutaric acid	Allantoin	AMP	Anthranilic acid	Arachidonic acid	Arachindonoyl Phenylalanine	Aspartic acid	Atorvastatin	ATP	Bilirubin	Butyric acid	CDP-Choline	Cholic acid	Citraconic acid	Citric acid/Isocitric acid	Citrulline	Citrulline-d7	Citrulline/Cit-d7	cyclic-AMP	DDHAP/Glyceraldehyde-3-P	Deoxycholic acid	D-Gluconic acid	DHA	DiHOME	Dihomo-Gammi-Linolenoyl Ethanolamide	EPA	Fumaric acid
Cortex-CSD-25	0.0298075	14.6183	0.232159	1.24864	0	0.255853	1.31364	2.50474	0.225566	0.230593	0.5433	#DIV/0!	0.00285494	0.109569	#DIV/0!	0.250132	0.0634806	0	0.230095	237.589	0.0528255	#DIV/0!	0.0110143	0.0140135	34.5916	1.31964	7.36821	#DIV/0!	14.7198	#DIV/0!	0	0	0.0483355	28.5035	0	0	0.0176685	0.356781	37.1692	0.00959884	0.480659	0.750734	0	0.00108009	0.813569	0	0	0.0517867	4.40671
Cortex-CSD-26	0.0387381	15.1344	0.198324	2.2453	0	0.302397	0.734401	2.41389	0.391749	0.198121	0.332856	#DIV/0!	0.00644065	0.201736	#DIV/0!	0.211202	0.277728	0	0.260621	197.738	0.0501923	#DIV/0!	0.00829641	0.0148425	21.8766	1.69303	6.27722	#DIV/0!	14.7802	#DIV/0!	0	0	0.0490839	41.284	0	0	0.0251314	0.37144	36.7569	0.0101053	0.40068	0.632195	0	0.00109849	0.99117	0	0	0.0632598	3.97703
Cortex-CSD-27	0.0235444	16.0323	0.16294	2.08734	0	0.182241	0.381864	2.44037	0.33716	0.20792	0.847273	#DIV/0!	0.00545102	0.159257	#DIV/0!	0.245876	0.0825248	0	0.270189	119.359	0.0694938	#DIV/0!	0.00902197	0.00922645	19.748	1.94485	6.05336	#DIV/0!	16.7187	#VALUE!	0	0	0.0368058	33.7178	0	0	0.0165961	0.355884	39.0532	0.0091128	0.394164	3.45558	0.501901	0.000846943	1.01308	0	0	0.0409452	4.29711
Cortex-CSD-28	0.044714	11.0275	0.230966	3.3646	#DIV/0!	0.229378	0.916291	2.5148	0.265664	0.205526	0.531459	#DIV/0!	0.00368604	0.214059	#DIV/0!	0.221927	0.124105	0	0.309087	93.2561	0.0710247	#DIV/0!	0.00993121	0.0127165	23.4786	1.87853	5.8579	#DIV/0!	16.2741	#DIV/0!	0	#DIV/0!	0.0503765	31.0655	#DIV/0!	0	0.00935591	0.332591	37.7924	0.00880049	0.583018	0.597734	0	0.00129824	0.762448	#DIV/0!	#DIV/0!	0.0527797	4.49535
Cortex-CSD-29	0.0192077	11.7804	0.135484	3.07203	#DIV/0!	0.234635	0.575812	2.49487	0.365184	0.183028	0.429283	#DIV/0!	0.00311935	0.065923	#DIV/0!	0.24516	0.171121	0	0.275148	108.665	0.0486326	#DIV/0!	0.00904149	0.0108648	19.2387	1.85654	6.67496	#DIV/0!	15.7174	#DIV/0!	0	#DIV/0!	0.0435486	30.1979	#DIV/0!	#VALUE!	0.00696992	0.372743	37.4021	0.00996584	0.481623	0.405994	0	0.00114783	0.855423	#DIV/0!	#DIV/0!	0.0626029	3.38679
Cortex-CSD-30	0.0292541	11.1333	0.121481	3.45603	#DIV/0!	0.104155	0.373421	2.38199	0.378872	0.208408	0.44603	#DIV/0!	0.00415497	0.192316	#DIV/0!	0.17449	0.133294	0	0.270236	63.1596	0.0475677	#DIV/0!	0.0102849	0.00880263	59.3797	1.04775	5.68392	#DIV/0!	17.2803	#DIV/0!	0	#DIV/0!	0.0449506	33.9329	#DIV/0!	0	0.00880249	0.249326	32.0436	0.00778085	0.512244	0.314482	0.172697	0.00111451	0.77751	#DIV/0!	#DIV/0!	0.0615409	4.75341
Cortex-CSD-31	0.0271719	9.08235	0.152469	1.6884	#DIV/0!	0.219664	0.556634	2.83628	0.413309	0.212342	0.565425	#DIV/0!	0.00576089	0.24688	#DIV/0!	0.228329	0.140499	0	0.303363	73.1392	0.0581612	#DIV/0!	0.0103869	0.00788379	39.769	1.62447	6.33613	#DIV/0!	17.426	#DIV/0!	0	#DIV/0!	0.0460506	29.3943	#DIV/0!	0	0.0068596	0.271363	35.8108	0.00757768	0.488518	0.268979	0.148026	0.00108547	0.865647	#DIV/0!	#DIV/0!	0.0578771	4.90633
Cortex-CSD-32	0.0307116	9.32549	0.118836	2.22478	#DIV/0!	0.237207	0.593186	2.67137	0.34854	0.175972	0.473435	#DIV/0!	0.00617366	0.282369	#DIV/0!	0.220284	0.187332	0	0.24374	75.6334	0.0564004	#DIV/0!	0.00948386	0.0139369	12.675	1.78059	6.242	#DIV/0!	14.5565	#DIV/0!	0	#DIV/0!	0.0404857	22.8422	#DIV/0!	0	0.00530159	0.378829	42.5294	0.00890746	0.462764	0.280864	0.00986842	0.00111044	0.9498	#DIV/0!	#DIV/0!	0.0602135	2.76272
Cortex-Sham-1	0.0249942	16.2312	0.158878	2.53489	0.478219	0.266581	0.230865	2.40327	0.347223	0.169834	2.29836	#DIV/0!	0.00589657	0.311594	#DIV/0!	0.273757	0.0494272	0	0.346646	2.78484	0.056228	#DIV/0!	0.00865766	0.00722739	1.37062	3.31589	7.25675	#DIV/0!	18.5444	#VALUE!	0	#VALUE!	0.0281744	19.3008	0	0	0.077304	0.376311	43.9122	0.00856964	0.269161	5.49716	0.726236	0.000732531	1.41287	0	0	0.076417	3.80006
Cortex-Sham-2	0.019659	16.5538	0.107224	2.68909	0	0.204443	0.724834	2.53728	0.370315	0.204276	1.02913	#DIV/0!	0.00422475	0.327224	#DIV/0!	0.252673	0.0694124	0	0.220701	136.07	0.0398789	#DIV/0!	0.00951962	0.0124089	11.5346	2.34804	7.89672	#DIV/0!	18.392	#DIV/0!	0	0	0.0471847	37.0238	0	0	0.026665	0.364004	40.2121	0.0090521	0.414306	1.17073	0.0304183	0.00134327	1.1368	0	0	0.0804168	4.92332
Cortex-Sham-3	0.0342148	13.7957	0.130528	0.880067	0	0.118333	0.900374	2.08617	0.365468	0.215915	0.8549	#DIV/0!	0.00450079	0.356345	#DIV/0!	0.123584	0.0714157	0	0.264999	80.639	0.0634002	#DIV/0!	0.0103238	0.0120345	16.4522	1.99366	6.1397	#DIV/0!	15.0086	#DIV/0!	0	#VALUE!	0.0386709	33.832	0	0	0.0266356	0.287122	38.0219	0.00755147	0.526868	1.58161	0.684411	0.00125676	1.06297	0	0	0.0614178	4.72369
Cortex-Sham-4	0.0255741	19.8871	0.236816	3.15922	0	0.24105	0.725874	2.54724	0.246059	0.186635	0.432286	#DIV/0!	0.00412688	0.20608	#DIV/0!	0.169949	0.111091	0	0.272192	29.6428	0.0674373	#DIV/0!	0.0108268	0.0112523	9.00732	2.6414	6.88887	#DIV/0!	17.9201	#DIV/0!	0	0	0.0423042	34.5492	0	0	0.0140858	0.347999	40.7591	0.00853794	0.549973	1.12583	0.0684411	0.00115183	1.335	0	0	0.05926	4.06582
Cortex-Sham-5	0.0243563	18.4462	0.131143	2.13247	0	0.0971715	0.706115	2.40532	0.235528	0.20122	0.343967	#DIV/0!	0.00480628	0.0984542	#DIV/0!	0.165944	0.142652	0	0.253334	28.4208	0.0510614	#DIV/0!	0.00905565	0.00895902	7.56069	3.14363	7.19174	#DIV/0!	20.1965	#DIV/0!	0	0	0.0440305	32.3679	0	#VALUE!	0.01318	0.34599	44.5225	0.00777114	0.376786	1.51418	0.152091	0.00160042	1.20648	0	0	0.0419978	3.83173
Cortex-Sham-6	0.0417469	14.502	0.121438	4.52271	#DIV/0!	0.240055	1.02008	2.81846	0.297337	0.198706	0.656918	#DIV/0!	0.00429239	0.0537867	#DIV/0!	0.152674	0.080743	0	0.357728	63.1467	0.0684393	#DIV/0!	0.0128938	0.0149189	17.3862	2.334	7.55534	#DIV/0!	21.9158	#DIV/0!	0	#DIV/0!	0.0577197	39.5979	#DIV/0!	0	0.0130929	0.337554	35.4094	0.00953289	0.63777	0.224095	0	0.00129693	1.04529	#DIV/0!	#DIV/0!	0.0466203	6.30397
Cortex-Sham-7	0.0391442	12.702	0.219308	3.80347	#DIV/0!	0.249697	0.775496	2.45241	0.237754	0.186768	0.423709	#DIV/0!	0.00476569	0.0685948	#DIV/0!	0.158847	0.0846598	0	0.290485	73.5035	0.0455915	#DIV/0!	0.0111114	0.0121974	18.3369	2.22141	6.83809	#DIV/0!	20.3634	#DIV/0!	0	#DIV/0!	0.0478625	28.2916	#DIV/0!	0	0.0109	0.333939	38.2259	0.00873593	0.581598	0.790695	0	0.00128946	0.992894	#DIV/0!	#DIV/0!	0.0581426	5.09243
Cortex-Sham-8	0.0275884	14.4314	0.149486	3.52308	#DIV/0!	0.442896	0.808664	2.38501	0.328813	0.175621	0.611162	#DIV/0!	0.00742413	0.237107	#DIV/0!	0.197687	0.151307	0	0.303273	25.3081	0.0573442	#DIV/0!	0.00979992	0.0121273	9.35233	2.67244	7.14128	#DIV/0!	18.5401	#DIV/0!	0	#DIV/0!	0.039623	24.3241	#DIV/0!	0	0.00665656	0.330835	39.5823	0.00835814	0.368062	0.360753	0.0542763	0.000987503	1.1581	#DIV/0!	#DIV/0!	0.0681251	3.79001
Mean (Sham)	0.0296597	15.8187	0.156853	2.90562	#DIV/0!	0.232528	0.736538	2.4544	0.303562	0.192372	0.831303	#DIV/0!	0.00500469	0.207398	#DIV/0!	0.186889	0.0950886	0	0.28867	54.9395	0.0561726	#DIV/0!	0.0102736	0.0113907	11.3751	2.58381	7.11356	#DIV/0!	18.8601	#VALUE!	0	#VALUE!	0.0431962	31.1609	#DIV/0!	#VALUE!	0.023565	0.340469	40.0807	0.00851366	0.465565	1.53313	0.214484	0.00120734	1.1688	#DIV/0!	#DIV/0!	0.0615497	4.56638
Mean (CSD)	0.0303937	12.2667	0.169082	2.42339	#DIV/0!	0.220691	0.680656	2.53229	0.340755	0.202739	0.521132	#DIV/0!	0.00470519	0.184014	#DIV/0!	0.224675	0.147511	0	0.27031	121.067	0.0567873	#DIV/0!	0.00968262	0.0115359	28.8447	1.64317	6.31171	#DIV/0!	15.9341	#DIV/0!	0	#DIV/0!	0.0449547	31.3673	#DIV/0!	#VALUE!	0.0120857	0.33612	37.3197	0.00898116	0.475459	0.83832	0.104062	0.00109775	0.878581	#DIV/0!	#DIV/0!	0.0563757	4.12318
STDEV (Sham)	0.00781661	2.43872	0.0469413	1.11814	#DIV/0!	0.105552	0.230168	0.204754	0.0574913	0.0154332	0.636244	#DIV/0!	0.00112667	0.121312	#DIV/0!	0.0516589	0.0364458	0	0.0463633	42.4196	0.0102438	#DIV/0!	0.00135032	0.00234088	5.79089	0.4564	0.522448	#DIV/0!	2.05364	#VALUE!	0	#VALUE!	0.00852732	6.77459	#DIV/0!	#VALUE!	0.0228679	0.0264997	3.03868	0.000641784	0.126825	1.67557	0.306942	0.000258306	0.144985	#DIV/0!	#DIV/0!	0.0133217	0.880614
STDEV (CSD)	0.00809639	2.66674	0.0461309	0.79976	#DIV/0!	0.0579594	0.310939	0.150845	0.0642483	0.0171595	0.151529	#DIV/0!	0.0014202	0.0707229	#DIV/0!	0.0246617	0.0667437	0	0.0268239	63.3589	0.0090781	#DIV/0!	0.000886606	0.00269454	15.1119	0.310034	0.523943	#DIV/0!	1.16619	#DIV/0!	0	#DIV/0!	0.0045893	5.30064	#DIV/0!	#VALUE!	0.00696358	0.0492363	2.94789	0.000932028	0.0603792	1.07267	0.176112	0.000123355	0.0959698	#DIV/0!	#DIV/0!	0.00757742	0.724486
TTEST(Sham/CSD	0.856302	0.0147475	0.607413	0.337951	#DIV/0!	0.785053	0.689041	0.400937	0.242549	0.22461	0.201163	#DIV/0!	0.647488	0.644884	#DIV/0!	0.0829828	0.0715234	#DIV/0!	0.348756	0.0278814	0.900734	#DIV/0!	0.318334	0.910047	0.00859493	0.000271127	0.00839278	#DIV/0!	0.00350516	#DIV/0!	#DIV/0!	#DIV/0!	0.615543	0.946861	#DIV/0!	#VALUE!	0.195873	0.829028	0.0863591	0.262121	0.844961	0.340019	0.39237	0.297185	0.000327811	#DIV/0!	#DIV/0!	0.355846	0.290187
	1,5-AG / 1-deoxyglucose	11(12)-EET	12-Oxo-ETE	14(15)-EET	15-Oxo-ETE	20-Hydroxy-N-Arachidonoyl Taurine	2-Aminoadipic acid	2-Deoxyuridine	2-Hydroxybutyric acid	2-Hydroxyglutaric acid	2-ketoisovaleric acid KIV	3-Aminoisobutyric acid	3-Hydroxybutyric acid	5(6)-EET	5-MTHF	5-Oxo-ETE	8(9)-EET	Acetoacetic acid	Aconitic acid	Adenine	Adipic acid	ADP	a-Ketoglutaric acid	Allantoin	AMP	Anthranilic acid	Arachidonic acid	Arachindonoyl Phenylalanine	Aspartic acid	Atorvastatin	ATP	Bilirubin	Butyric acid	CDP-Choline	Cholic acid	Citraconic acid	Citric acid/Isocitric acid	Citrulline	Citrulline-d7	Citrulline/Cit-d7	cyclic-AMP	DDHAP/Glyceraldehyde-3-P	Deoxycholic acid	D-Gluconic acid	DHA	DiHOME	Dihomo-Gammi-Linolenoyl Ethanolamide	EPA	Fumaric acid
TRN-CSD-33	890	3289	108.7	721	0	507.418	4490	39693.9	845.087	47840.1	1311.77	0	692.397	166.323	0	418.209	91	0	51941	14356.8	701	0	3716.01	1460	10118	7430	430228	0	1258721	0	0	0	979	1997.35	0	0	36526	9624	0	#DIV/0!	1721	13375	96	5815.93	726345	0	0	964	13533
TRN-CSD-34	762	3866	176.382	742	0	392.363	2449	37536.5	1926.52	49510.6	1096.76	0	1043.35	63.0853	0	635.894	216	0	62436	25392.1	483	0	3395.94	1670	10020	7170	415836	0	1118659	0	0	0	976.222	1982.23	0	0	35425.1	9689	0	#DIV/0!	1382	31058	9	6674.89	966788	0	0	1666	11131
TRN-CSD-35	917	1930	125.255	454	0	717.631	1555	34231.7	3367.55	71292.9	2677.12	0	1272.38	29.542	0	543.846	73	0	69770	17312.2	365	0	4238.89	1137	51402	5813	367056	0	1130043	0	0	0	824	2154.99	0	0	21806.2	9827	0	#DIV/0!	1893	22389	751	4895.46	793032	0	0	3234	14948
TRN-CSD-36	914	2764	70	520	0	441.438	3166	42402.6	2957.46	53955.6	2061.38	0	987.037	59.8809	0	497.765	89	0	65869	114286	527	0	4489	1581	24285	5299	371020	0	1030824	0	0	0	685	2457.68	0	0	15809	12260	0	#DIV/0!	2369	17190	863	6881.99	719435	0	0	1511	12547
TRN-CSD-37	744	2976	82.6456	532	0	245.041	2001	35321.1	1682.69	48359.6	735.213	0	932.685	54.0091	0	514.694	65	0	55378	13490.9	422.022	0	3975.62	1619	24313	5554	329115	0	1108262	0	0	0	705	1871.37	0	0	17743.3	10265	0	#DIV/0!	1769	21553	77.0551	5830.93	591709	0	0	1499	10797
TRN-CSD-38	566	2403	176.434	413	0	200.211	1146	31971.4	2056.73	45786.1	4852.85	0	742.285	48.4396	0	461.531	50	0	52539	8785.13	533.633	0	3987.89	1246	26884	6272	375179	0	1170169	0	0		666	1849.26	0	0	17275	7534	0	#DIV/0!	1652	17466	81	4967.04	1.05512e+06	0	0	5021	10734
TRN-CSD-39	745	2338	64.7055	280	0	131.615	1712	34784.8	2811.07	56491.8	799.298	0	1680.44	31.5944	0	748.777	50	0	75663	13564.1	405.702	0	3589.5	1209	31452	6450	305390	0	948256	0	0	0	882.291	2065.63	0	0	15654	9961	0	#DIV/0!	1759	7045	61	5072.61	591577	0	0	2012	12618
TRN-CSD-40	393	1436	87	268	0	215.937	1212	24093	1063.88	41415.6	958.244	0	1411.53	72.1522	0	487.596	50	0	42846	15623.2	544.836	0	2967.71	968	19132	3708	209200	0	795512	0	0	0	325.823	1222.64	0	0	10385	5710	0	#DIV/0!	1081	1998	82	794.504	282426	0	0	826	6549
TRN-Sham-10	795	1860	195.149	338	0	704.404	1564	35313	2247.72	64923.8	1368.24	0	1038.34	73.7071	0	521.105	33.9175	0	97407	12417.9	614.182	0	3388	1797	12539	9561	366540	0	1277431	0	0	0	604	1421.52	0	0	25412.2	12990	0	#DIV/0!	1758	6436	78	5828.66	783361	0	0	1034	9246
TRN-Sham-11	737	1003	40	136	0	596.076	1635	23118.8	1431.77	52792.3	1382.65	0	520.125	20.9731	0	497.325	90	0	49909	8193.29	514.329	0	3181	1164	15971	4364	223490	0	1045764	0	0	0	378.703	1347.03	0		25739.8	10807	0	#DIV/0!	1677	6879	41	4373.48	445942	0	0	545	6541
TRN-Sham-12	692	1852	204	282	0	257.316	1983	31925.5	1543	54954.4	1220.8	0	686.487	56.3029	0	395.929	33	0	88830	2677.01	593	0	3385	1536	12114	8813	323332	0	1233479	0	0	0	692	1559.9	0	0	23911.9	10809	0	#DIV/0!	1857	10353	138	6821.39	582485	0	0	1061	10323
TRN-Sham-13	599	1105	54.989	140	0	663.588	2350	31429.5	1060.97	50040.9	2780.49	0	352.357	63.9344	0	693.091	36	0	56313	2679	724.069	0	3799	1436	14756	6993	235459	0	1180839	0	0	0	432.027	1656.76	0	0	17734.6	9388	0	#DIV/0!	1765	10828	10	7023.69	371703	0	0	655	9891
TRN-Sham-14	781	1452	126.78	224	0	726.142	2092	31734.9	1989.45	53506.6	1342.79	0	1056.82	30.6841	0	438.876	60	0	65452	15772.8	460.675	0	3455.46	1582	25992	6917	318307	0	1105866	0	0	0	461	1691.06	0	0	18769	11965	0	#DIV/0!	2836	2948	343	6115.07	565798	0	0	593	10105
TRN-Sham-15	700	2409	108.161	498	0	264.651	2613	30473.6	1774.89	48902.8	606.239	0	961.631	83.6301	0	480.611	53.8496	0	70757	3241.05	459.74	0	3296.49	1368	13212	7940	387316	0	1193888	0	0	0	588	1698.45	0	0	18920	9936	0	#DIV/0!	1571	9574	0	5836.47	709125	0	0	1339	12703
TRN-Sham-16	975	2969	135.745	479	0	370.846	2328	35176.1	2434.92	52930	921.601	0	1387.94	52.9864	0	679.456	67	0	94855	7431.51	602	0	3127.55	1620	8071	9287	395346	0	1211313	0	0	0	729	1140.33	0	0	10214	10007	0	#DIV/0!	1566	11178	56	6292.73	1.24596e+06	0	0	2451	13115
TRN-Sham-9	565	2751	47.0942	421	0	191.17	1041	29346.9	1525.53	55806.9	1210.39	0	795.961	113.297	0	353.145	60.555	0	81508	3224.07	495.541	0	2972.33	1057	13711	9177	470043	0	1367398	0	0	0	599.547	1109.72	0	0	151045	12151	0	#DIV/0!	1195	12338	231	6373.31	1365137	0	0	4723	9444
Mean (Sham)	730.5	1925.12	113.99	314.75	0	471.774	1950.75	31064.8	1751.03	54232.2	1354.15	0	849.959	61.9393	0	507.442	54.2903	0	75628.9	6954.58	557.942	0	3325.6	1445	14545.8	7881.5	339979	0	1.202e+06	0	0	0	560.535	1453.1	0	0	36468.3	11006.6	0	#DIV/0!	1778.12	8816.75	112.125	6083.1	758689	0	0	1550.12	10171
Mean (CSD)	741.375	2625.25	111.39	491.25	0	356.457	2216.38	35004.4	2088.87	51831.5	1811.58	0	1095.26	65.6283	0	538.539	85.5	0	59555.2	27851.4	497.774	0	3795.07	1361.25	24700.8	5962	350378	0	1.07006e+06	0	0	0	755.417	1950.15	0	0	21328	9358.75	0	#DIV/0!	1703.25	16509.2	252.507	5116.67	715804	0	0	2091.62	11607.1
STDEV (Sham)	127.407	733.118	64.1317	143.52	0	223.249	512.446	3830.56	454.197	4892.81	634.766	0	330.847	29.3198	0	123.061	19.6818	0	17787.2	4980.77	91.6763	0	249.047	244.1	5174.54	1750.02	82953.8	0	98770.3	0	0	0	124.965	238.353	0	0	46574.5	1253.92	0	#DIV/0!	472.691	3135.47	119.809	811.291	363337	0	0	1422.1	2061.38
STDEV (CSD)	183.342	770.148	44.6699	177.332	0	195.986	1135.02	5505.06	902.458	9129.13	1400.67	0	338.392	43.2806	0	106.195	55.3302	0	10795.6	35241.3	105.369	0	484.123	256.682	13217	1174.57	70089.1	0	143818	0	0	0	213.673	350.874	0	0	9573.89	1950.93	0	#DIV/0!	374.165	9126.32	344.535	1901.05	239901	0	0	1395.68	2507.29
TTEST(Sham/CSD	0.892384	0.0836686	0.926383	0.0461014	#DIV/0!	0.290753	0.555965	0.118841	0.360286	0.522729	0.414296	#DIV/0!	0.164726	0.844672	#DIV/0!	0.59694	0.155021	#DIV/0!	0.0463854	0.119006	0.243183	#DIV/0!	0.0286439	0.514536	0.062533	0.0219825	0.79047	#DIV/0!	0.0505421	#DIV/0!	#DIV/0!	#DIV/0!	0.0428852	0.00511415	#DIV/0!	#DIV/0!	0.383017	0.0641378	#DIV/0!	#DIV/0!	0.7306	0.0406915	0.294752	0.207206	0.784631	#DIV/0!	#DIV/0!	0.454869	0.231289
	1,5-AG / 1-deoxyglucose	11(12)-EET	12-Oxo-ETE	14(15)-EET	15-Oxo-ETE	20-Hydroxy-N-Arachidonoyl Taurine	2-Aminoadipic acid	2-Deoxyuridine	2-Hydroxybutyric acid	2-Hydroxyglutaric acid	2-ketoisovaleric acid KIV	3-Aminoisobutyric acid	3-Hydroxybutyric acid	5(6)-EET	5-MTHF	5-Oxo-ETE	8(9)-EET	Acetoacetic acid	Aconitic acid	Adenine	Adipic acid	ADP	a-Ketoglutaric acid	Allantoin	AMP	Anthranilic acid	Arachidonic acid	Arachindonoyl Phenylalanine	Aspartic acid	Atorvastatin	ATP	Bilirubin	Butyric acid	CDP-Choline	Cholic acid	Citraconic acid	Citric acid/Isocitric acid	Citrulline	Citrulline-d7		cyclic-AMP	DDHAP/Glyceraldehyde-3-P	Deoxycholic acid	D-Gluconic acid	DHA	DiHOME	Dihomo-Gammi-Linolenoyl Ethanolamide	EPA	Fumaric acid
TRN-CSD-33	0.0463276	12.898	0.0949219	4.39471	#DIV/0!	0.532104	1.01309	1.59613	0.252096	0.127127	0.650127	#DIV/0!	0.00378191	0.459463	#DIV/0!	0.140151	0.163916	0	0.187213	20.7371	0.0792807	#DIV/0!	0.00611767	0.0102405	3.89603	1.65001	3.53089	#DIV/0!	20.9832	#DIV/0!	0	#DIV/0!	0.0211164	16.6041	#DIV/0!	0	0.00766125	0.196553	0		0.348999	20.6404	0.157895	0.0012307	0.417979	#DIV/0!	#DIV/0!	0.0511867	4.19758
TRN-CSD-34	0.0396648	15.1608	0.154025	4.52271	#DIV/0!	0.411452	0.552572	1.50938	0.574694	0.131566	0.543562	#DIV/0!	0.00569883	0.174272	#DIV/0!	0.213101	0.389075	0	0.225041	36.6765	0.0546257	#DIV/0!	0.00559075	0.0117135	3.8583	1.59227	3.41277	#DIV/0!	18.6484	#DIV/0!	0	#DIV/0!	0.0210565	16.4785	#DIV/0!	0	0.00743034	0.19788	0		0.280254	47.929	0.0148026	0.00141246	0.556343	#DIV/0!	#DIV/0!	0.0884617	3.45254
TRN-CSD-35	0.0477331	7.56863	0.109379	2.76726	#DIV/0!	0.752543	0.350857	1.37649	1.00457	0.189448	1.32681	#DIV/0!	0.0069498	0.0816091	#DIV/0!	0.182254	0.131493	0	0.251475	25.0059	0.0412803	#DIV/0!	0.00697849	0.00797497	19.7928	1.29092	3.01243	#DIV/0!	18.8381	#DIV/0!	0	#DIV/0!	0.0177732	17.9147	#DIV/0!	0	0.0045738	0.200698	0		0.383879	34.5509	1.2352	0.00103592	0.456354	#DIV/0!	#DIV/0!	0.17172	4.63648
TRN-CSD-36	0.0522704	9.56401	0.0502339	1.81685	#DIV/0!	0.544017	0.660684	1.82227	1.11375	0.154095	1.02645	#DIV/0!	0.00531525	0.171641	#DIV/0!	0.183069	0.17056	0	0.211424	241.272	0.061379	#DIV/0!	0.00752261	0.0105823	8.82129	1.15724	3.06593	#DIV/0!	18.0375	#DIV/0!	0	#DIV/0!	0.016145	44.3073	#DIV/0!	0	0.00305413	0.251601	0		0.431146	37.7802	2.1575	0.00144101	0.430286	#DIV/0!	#DIV/0!	0.0779348	4.79442
TRN-CSD-37	0.0425483	10.2976	0.0593087	1.85878	#DIV/0!	0.301982	0.417571	1.51794	0.633688	0.138113	0.366093	#DIV/0!	0.00502256	0.15481	#DIV/0!	0.189295	0.124566	0	0.17775	28.481	0.0491523	#DIV/0!	0.0066623	0.0108366	8.83146	1.21293	2.71964	#DIV/0!	19.3925	#DIV/0!	0	#DIV/0!	0.0166164	33.7373	#DIV/0!	0	0.00342782	0.210659	0		0.321949	47.3692	0.192638	0.00122093	0.353895	#DIV/0!	#DIV/0!	0.0773159	4.12572
TRN-CSD-38	0.0323688	8.31488	0.126614	1.443	#DIV/0!	0.246734	0.239149	1.37398	0.774547	0.130763	2.41643	#DIV/0!	0.00399725	0.138846	#DIV/0!	0.169743	0.09582	0	0.168637	18.5465	0.0621515	#DIV/0!	0.00668285	0.00833997	9.76535	1.36973	3.10029	#DIV/0!	20.4758	#DIV/0!	0	#VALUE!	0.0156972	33.3386	#DIV/0!	0	0.00333735	0.154613	0		0.300656	38.3868	0.2025	0.00104004	0.631055	#DIV/0!	#DIV/0!	0.258975	4.10164
TRN-CSD-39	0.0426055	8.08997	0.0464344	0.978306	#DIV/0!	0.1622	0.357262	1.49489	1.05862	0.161338	0.398003	#DIV/0!	0.00904929	0.0905612	#DIV/0!	0.275387	0.09582	0	0.24286	28.6353	0.0472515	#DIV/0!	0.00601524	0.00809232	11.4246	1.4086	2.52359	#DIV/0!	16.5927	#DIV/0!	0	#DIV/0!	0.020795	37.2393	#DIV/0!	0	0.00302419	0.20442	0		0.320129	15.4835	0.1525	0.00106215	0.353815	#DIV/0!	#DIV/0!	0.103776	4.82155
TRN-CSD-40	0.0224751	4.96886	0.0624336	0.936379	#DIV/0!	0.266115	0.252922	1.03541	0.400647	0.118281	0.477149	#DIV/0!	0.00760116	0.206815	#DIV/0!	0.179329	0.09582	0	0.137525	32.9825	0.0634563	#DIV/0!	0.00497326	0.00647921	6.94951	0.809784	1.72873	#DIV/0!	13.92	#DIV/0!	0	#DIV/0!	0.00767943	22.0419	#DIV/0!	0	0.00200627	0.117181	0		0.196737	4.39121	0.205	0.00016636	0.168915	#DIV/0!	#DIV/0!	0.0426037	2.50248
TRN-Sham-10	0.0413825	7.29412	0.170413	2.06021	#DIV/0!	0.738673	0.352888	1.41997	0.670512	0.172524	0.678111	#DIV/0!	0.00567148	0.203614	#DIV/0!	0.174633	0.0610946	0	0.351088	17.9365	0.0694618	#DIV/0!	0.00557767	0.0126042	4.82826	2.12325	3.0082	#DIV/0!	21.2951	#DIV/0!	0	#DIV/0!	0.0130279	11.8173	#DIV/0!	0	0.00533015	0.265297	0		0.356503	9.9321	0.128289	0.00123339	0.450789	#DIV/0!	#DIV/0!	0.0549036	2.86787
TRN-Sham-11	0.0383634	3.93333	0.0349299	0.82896	#DIV/0!	0.625075	0.368908	0.929632	0.427108	0.140286	0.685252	#DIV/0!	0.00284095	0.0579378	#DIV/0!	0.166664	0.162115	0	0.179889	11.8345	0.0581689	#DIV/0!	0.00523689	0.00816435	6.14979	0.969132	1.83419	#DIV/0!	17.4332	#DIV/0!	0	#DIV/0!	0.0081684	11.198	#DIV/0!	#VALUE!	0.00539886	0.220713	0		0.340077	10.6157	0.0674342	0.000925464	0.25662	#DIV/0!	#DIV/0!	0.0289386	2.02885
TRN-Sham-12	0.036021	7.26275	0.178142	1.71887	#DIV/0!	0.269834	0.447428	1.28376	0.460289	0.146032	0.605042	#DIV/0!	0.00374963	0.155535	#DIV/0!	0.132684	0.059442	0	0.320174	3.8667	0.0670663	#DIV/0!	0.00557273	0.0107736	4.66461	1.95714	2.65359	#DIV/0!	20.5624	#DIV/0!	0	#DIV/0!	0.014926	12.9676	#DIV/0!	0	0.00501546	0.220754	0		0.376579	15.9769	0.226974	0.00144346	0.335194	#DIV/0!	#DIV/0!	0.0563373	3.20192
TRN-Sham-13	0.0311801	4.33333	0.048019	0.853342	#DIV/0!	0.695872	0.530235	1.26381	0.316495	0.132975	1.37803	#DIV/0!	0.00192459	0.176617	#DIV/0!	0.232269	0.0648458	0	0.202971	3.86957	0.0818898	#DIV/0!	0.0062543	0.0100722	5.68194	1.55296	1.93242	#DIV/0!	19.6849	#DIV/0!	0	#DIV/0!	0.00931856	13.7728	#DIV/0!	0	0.0037198	0.191733	0		0.357922	16.7099	0.0164474	0.00148627	0.213898	#DIV/0!	#DIV/0!	0.0347794	3.06793
TRN-Sham-14	0.0446643	5.02422	0.0909807	0.782645	#DIV/0!	0.894879	0.436561	1.36382	0.749211	0.152813	0.668628	#DIV/0!	0.00569105	0.0879521	#DIV/0!	0.161411	0.114984	0	0.210085	33.2983	0.0536542	#DIV/0!	0.00579061	0.010589	9.44134	1.51059	2.63033	#DIV/0!	19.3506	#DIV/0!	0	#DIV/0!	0.0108655	30.4865	#DIV/0!	0	0.00362597	0.245547	0		0.516138	6.47912	0.8575	0.00128042	0.338398	#DIV/0!	#DIV/0!	0.0305859	3.86129
TRN-Sham-15	0.040032	8.33564	0.0776192	1.73999	#DIV/0!	0.326149	0.545284	1.30962	0.668409	0.139665	0.301871	#DIV/0!	0.00517844	0.239715	#DIV/0!	0.17676	0.103197	0	0.227113	6.84223	0.0535454	#DIV/0!	0.00552422	0.00915657	4.79913	1.734	3.20059	#DIV/0!	20.8908	#DIV/0!	0	#DIV/0!	0.0138588	30.6197	#DIV/0!	0	0.00365514	0.203907	0		0.285914	21.0418	0	0.00122209	0.42412	#DIV/0!	#DIV/0!	0.0690633	4.85403
TRN-Sham-16	0.0557589	10.2734	0.0974142	1.6736	#DIV/0!	0.457021	0.48581	1.51171	0.91697	0.151166	0.458903	#DIV/0!	0.00747417	0.151879	#DIV/0!	0.249892	0.128399	0	0.304462	15.6888	0.0701141	#DIV/0!	0.00524111	0.0108433	2.93171	2.02817	3.26694	#DIV/0!	21.1957	#DIV/0!	0	#DIV/0!	0.017182	20.5579	#DIV/0!	0	0.00197324	0.205364	0		0.285004	24.567	0.14	0.00131762	0.745193	#DIV/0!	#DIV/0!	0.126418	5.01146
TRN-Sham-9	0.0294102	10.7882	0.0411248	2.56612	#DIV/0!	0.20047	0.234883	1.18007	0.455077	0.148297	0.59988	#DIV/0!	0.00434758	0.312979	#DIV/0!	0.118346	0.109076	0	0.293783	4.65688	0.056044	#DIV/0!	0.00489336	0.00741385	5.27955	2.03797	3.85765	#DIV/0!	22.7949	#DIV/0!	0	#DIV/0!	0.0129319	9.22522	#DIV/0!	0	0.0316814	0.248162	0		0.242333	19.0401	0.379934	0.00134865	0.785575	#DIV/0!	#DIV/0!	0.250783	2.92928
Mean (Sham)	0.0396016	7.15562	0.0923304	1.52797	#DIV/0!	0.525997	0.425249	1.2828	0.583009	0.14797	0.671965	#DIV/0!	0.00460974	0.173279	#DIV/0!	0.176582	0.100394	0	0.261196	12.2492	0.0637431	#DIV/0!	0.00551136	0.00995213	5.47204	1.73915	2.79799	#DIV/0!	20.401	#DIV/0!	0	#DIV/0!	0.0125349	17.5806	#DIV/0!	#VALUE!	0.00755	0.225185	0	#DIV/0!	0.345059	15.5453	0.227072	0.00128217	0.443723	#DIV/0!	#DIV/0!	0.0814762	3.47783
Mean (CSD)	0.0407492	9.60784	0.0879187	2.33975	#DIV/0!	0.402143	0.480513	1.46581	0.726577	0.143842	0.900577	#DIV/0!	0.00592701	0.184752	#DIV/0!	0.191541	0.158384	0	0.200241	54.0421	0.0573222	#DIV/0!	0.0063179	0.00928241	9.16742	1.31144	2.88678	#DIV/0!	18.361	#DIV/0!	0	#DIV/0!	0.0171099	27.7077	#DIV/0!	0	0.00431439	0.191701	0	#DIV/0!	0.322969	30.8164	0.539754	0.0010762	0.42108	#DIV/0!	#DIV/0!	0.108997	4.07905
STDEV (Sham)	0.00827376	2.59754	0.0555299	0.650592	#DIV/0!	0.249646	0.103072	0.174905	0.200309	0.0119121	0.314143	#DIV/0!	0.00177168	0.0812565	#DIV/0!	0.0449225	0.0365962	0	0.0635472	10.105	0.0100695	#DIV/0!	0.000408582	0.00165592	1.86196	0.386882	0.684123	#DIV/0!	1.59696	#DIV/0!	0	#DIV/0!	0.00296804	8.66017	#DIV/0!	#VALUE!	0.00981719	0.0255113	0	#DIV/0!	0.0830147	6.13378	0.28273	0.000171789	0.213435	#DIV/0!	#DIV/0!	0.0753159	1.02885
STDEV (CSD)	0.00944657	3.20251	0.039616	1.42943	#DIV/0!	0.196449	0.258376	0.223979	0.316859	0.0232334	0.697245	#DIV/0!	0.00181923	0.118773	#DIV/0!	0.0395028	0.0978385	0	0.0392592	75.8865	0.0119066	#DIV/0!	0.000811351	0.00180495	5.06357	0.265087	0.571457	#DIV/0!	2.25759	#DIV/0!	0	#DIV/0!	0.00443609	10.7693	#DIV/0!	0	0.00211454	0.0399653	0	#DIV/0!	0.0700572	15.6913	0.757665	0.000400341	0.139565	#DIV/0!	#DIV/0!	0.072304	0.780897
TTEST(Sham/CSD	0.799791	0.114721	0.857476	0.165829	#DIV/0!	0.288735	0.583065	0.0899595	0.297002	0.661571	0.412036	#DIV/0!	0.164422	0.824847	#DIV/0!	0.491001	0.138694	#DIV/0!	0.0367805	0.14487	0.263626	#DIV/0!	0.0249214	0.452191	0.0731448	0.0218291	0.782254	#DIV/0!	0.0557063	#DIV/0!	#DIV/0!	#DIV/0!	0.0294577	0.0571411	#DIV/0!	#VALUE!	0.377557	0.0655906	#DIV/0!	#DIV/0!	0.574294	0.0225084	0.292588	0.202445	0.805357	#DIV/0!	#DIV/0!	0.46827	0.209133
	1,5-AG / 1-deoxyglucose	11(12)-EET	12-Oxo-ETE	14(15)-EET	15-Oxo-ETE	20-Hydroxy-N-Arachidonoyl Taurine	2-Aminoadipic acid	2-Deoxyuridine	2-Hydroxybutyric acid	2-Hydroxyglutaric acid	2-ketoisovaleric acid KIV	3-Aminoisobutyric acid	3-Hydroxybutyric acid	5(6)-EET	5-MTHF	5-Oxo-ETE	8(9)-EET	Acetoacetic acid	Aconitic acid	Adenine	Adipic acid	ADP	a-Ketoglutaric acid	Allantoin	AMP	Anthranilic acid	Arachidonic acid	Arachindonoyl Phenylalanine	Aspartic acid	Atorvastatin	ATP	Bilirubin	Butyric acid	CDP-Choline	Cholic acid	Citraconic acid	Citric acid/Isocitric acid	Citrulline	Citrulline-d7	Citrulline/Cit-d7	cyclic-AMP	DDHAP/Glyceraldehyde-3-P	Deoxycholic acid	D-Gluconic acid	DHA	DiHOME	Dihomo-Gammi-Linolenoyl Ethanolamide	EPA	Fumaric acid
Thalamus-CSD-41	357	2422	211.539	304	0	152.175	2800	51588.6	521.552	79732.5	3521.65	0	903.403	58.45	0	798.792	72	0	43592	38559.3	362.462	0	3802	1588	44683	6706	823911	0	955540	0	0	0	2094	2450.33	0	0	20857	8437	377380	0.0223568	1790	644	31	5988.04	1104067	0	0	2498	13732
Thalamus-CSD-43	717	1456	228.954	229	0	152.786	1287	54615.3	1940.82	66600.1	1235.27	0	1545.66	60.3975	0	492.111	9	0	50247	24906.7	508.027	0	4137.91	1080	154462	5851	599880	0	917960	0	0	0	1140	3120.17	0	0	16845.2	8396	335059	0.0250583	2127	4309	2382	5475.19	949207	0	0	1398	15566
Thalamus-CSD-44	639	1495	152.457	392	0	119.573	2106	52830	1804.5	68677	1235.16	0	1641.61	42.2603	0	629.603	14.0017	0	61969	87827.7	383.159	0	4426.91	1305	79564	6918	677059	0	885957	0	0		1654	3399.3	0	0	13351.3	7760	343267	0.0226063	2745	1791	0	7224.73	1005459		0	2306	17722
Thalamus-CSD-45	565	1627	191.075	273	0	139.75	1625	53154	1424.93	71600.2	1080.96	0	3026.03	69.5964	0	860.884	24	0	55825	43806.5	393.817	0	3837.25	1723	118680	6398	637023	0	878129	0	0	0	1499	2999.76	0	0	13028	7408.88	341753	0.021679	2459	3355	1978	7179.51	908543	0	0	2376	13901
Thalamus-CSD-46	535	1716	149.054	297	0	226.628	881	60634.2	1934.63	68248.6	2747.54	0	1432.6	73.4017	0	692.986	19	0	48927	24635.2	509.203	0	4671.17	1330	182726	5266	563309	0	933281	0	0	0	1601	3011.31	0	0	13520.5	7113	322618	0.0220477	2081	5733	114	6041.64	863634	0	0	1881	13742
Thalamus-CSD-47	553	1716	142.452	338	0	127.931	1744	46754.3	2133.12	57318.6	1372.42	0	1405.1	55.5492	0	704.112	43.9358	0	52639	33315.8	473.068	0	3895.06	958	90156	6365	650660	0	922925	0	0	0	1795.25	3049.06	0	0	11937	7668	351233	0.0218317	2501	1880.12	96	5466.25	1073610	0	0	1774	14778
Thalamus-CSD-48	729	1686	195.135	241	0	172.797	1309	57168.1	1917.3	70585.8	1832.55	0	1884.95	120.401	0	465.669	91.3585	0	58413	61226.6	443.13	0	4055.1	1846	51903	6173	582799	0	824154		0	0	894	3118.25	0	0	9506	8943	365003	0.0245012	2279	1052	1230	6436.77	1024720	0	0	1897	13329
Thalamus-Sham-17	388	1183.2	199.723	179	0	143.664	875	51640.1	986.893	65797.9	1055.27	0	739.652	67.9135	0	609.177	31	0	62675	20143.3	329.16	0	3791.59	1335	22460	10697	808696	0	1147587	0	0	0	1546	2734.25	0	0	90813	13264	376414	0.0352378	1547	4513	83	7467.58	1562910	0	0	1972	11134
Thalamus-Sham-18	465	2478	157.439	344	0	194.071	1422	49674.8	1270.55	72564.6	1305.19	0	1140.89	42.3075	0	552.512	33	0	72598	33481.3	450.861	0	3490.34	1766	30655	8896	780147	0	931793	0	0	0	1324	2915.6	0	0	20775.3	9561	399431	0.0239365	2157	1885	10	4301.84	1223864	0	0	1540	14147
Thalamus-Sham-19	643	1773	121.192	314	0	125.398	1903	54375.3	1489.27	68008	1379.68	0	1183.24	47.0877	0	1050.7	27.1012	0	64978	35079.2	402.727	0	4064.32	1871	24624	9542	773223	0	890140	0	0	0	1894	2943.17	0	0	16380.5	10562	367997	0.0287013	1856	1327.89	4	7712.55	1183961	0	0	2024	14568
Thalamus-Sham-20	657	2295	181.249	347	0	162.628	1469	59502.4	1324.5	61517.2	954.119	0	679.856	25.2714	0	726.577	42	0	80728	49166.6	458.165	0	4073.99	1935	76676	8384	818465	0	1017509	0	0	0	1906	3791.35	0	0	22302.5	9766	349707	0.0279262	3105	1075	230	10450.5	1336354	0	0	2291	16615
Thalamus-Sham-21	415	1444	162.73	250	0	197.039	1686	52326.2	739.857	64637.6	1195.51	0	832.506	34.0288	0	677.93	8	0	52917	23453.2	492.06	0	4325.71	1803	30770	8821	726602	0	1077475	0	0	0	1264	4031.86	0	0	12158.7	8586	375935	0.0228391	2360	4723	0	8576.64	1157850	0	0	1920	16404
Thalamus-Sham-22	653	1512	329.577	268.546	0	148.308	2093	56500.1	1659.69	70727.7	810.137	0	1383.44	111.753	0	694.061	25	0	59373	36393.4	437.233	0	4065.13	2044	32305	9139	748687	0	1035320	0	0	0	1705	3234.75	0	0	12048	11572	369949	0.03128	2901	1507	5	8666.29	1222156	0	0	1588	14321
Thalamus-Sham-23	456	1430	232.258	474	0	117.734	1429	53550.4	1494.36	58168.2	1221.7	0	1211.08	47.5926	0	689.166	67.2994	0	60660	29715.6	462.042	0	3638	1498	24225	9777	785343	0	1092508	0	0	0	2110	3006.42	0	0	14745.8	10322	391351	0.0263753	2018	1275.44	28	7450.02	1447446	0	0	1785	14270
Thalamus-Sham-24	514.51	2117	201.794	365	0	395.285	1556	57531.6	1300.88	62504.5	1055.09	0	1467.77	49.8838	0	669.364	23	0	74222	35204.6	450	0	3702.08	1701	26599	11178	808331	0	1016733	0	0	0	1603	2992.45	0	0	12953.5	11697	422592	0.0276792	2479	1103.92	10	6079.95	1343724	0	0	1750	15975
Mean (Sham)	523.939	1779.02	198.245	317.693	0	185.516	1554.12	54387.6	1283.25	65490.7	1122.09	0	1079.8	53.2298	0	708.686	32.0501	0	66018.9	32829.7	435.281	0	3893.9	1744.12	33539.2	9554.25	781187	0	1.02613e+06	0	0	0	1669	3206.23	0	0	25272.2	10666.2	381672	0.0279969	2302.88	2176.28	46.25	7588.17	1.30978e+06	0	0	1858.75	14679.2
Mean (CSD)	585	1731.14	181.524	296.286	0	155.949	1678.86	53820.7	1668.12	68966.1	1860.79	0	1691.33	68.5794	0	663.451	39.0423	0	53087.4	44896.8	438.981	0	4117.91	1404.29	103168	6239.57	647806	0	902564	0	0	0	1525.32	3021.17	0	0	14149.3	7960.84	348045	0.0228687	2283.14	2680.59	833	6258.87	989891	0	0	2018.57	14681.4
STDEV (Sham)	111.524	467.429	62.7606	88.2107	0	89.5047	364.704	3278.04	296.166	4824.8	188.858	0	295.49	26.702	0	148.647	17.2297	0	9131.92	8858.24	49.639	0	281.034	231.831	17790.2	964	31624.5	0	84035.7	0	0	0	294.013	460.884	0	0	26761.1	1469.69	22329.6	0.00395566	522.209	1529.37	79.0131	1830.54	140843	0	0	245.792	1755.04
STDEV (CSD)	127.138	321.997	33.7956	56.4025	0	35.7638	628.951	4370.39	550.162	6675.05	928.7	0	659.837	24.9726	0	146.881	31.6351	0	6197.85	22713.2	60.3996	0	325.104	329.178	51601.4	551.047	87231.2	0	43632.2	0	0	0	401.305	285.601	0	0	3674.35	649.4	18420.4	0.00135122	316.267	1855.44	1021.87	727.443	87286.9	0	0	391.334	1541.59
TTEST(Sham/CSD	0.339508	0.823638	0.540972	0.591713	#DIV/0!	0.429311	0.640577	0.778873	0.109134	0.264095	0.0456866	#DIV/0!	0.0337548	0.273131	#DIV/0!	0.564516	0.597106	#DIV/0!	0.00756674	0.187127	0.898331	#DIV/0!	0.175626	0.0360958	0.00325406	2.22899e-06	0.00137799	#DIV/0!	0.00399279	#DIV/0!	#DIV/0!	#DIV/0!	0.438927	0.3758	#DIV/0!	#DIV/0!	0.297341	0.000612591	0.00765124	0.00627053	0.932166	0.573561	0.0480485	0.0960074	0.000174919	#DIV/0!	#DIV/0!	0.353984	0.998015
	1,5-AG / 1-deoxyglucose	11(12)-EET	12-Oxo-ETE	14(15)-EET	15-Oxo-ETE	20-Hydroxy-N-Arachidonoyl Taurine	2-Aminoadipic acid	2-Deoxyuridine	2-Hydroxybutyric acid	2-Hydroxyglutaric acid	2-ketoisovaleric acid KIV	3-Aminoisobutyric acid	3-Hydroxybutyric acid	5(6)-EET	5-MTHF	5-Oxo-ETE	8(9)-EET	Acetoacetic acid	Aconitic acid	Adenine	Adipic acid	ADP	a-Ketoglutaric acid	Allantoin	AMP	Anthranilic acid	Arachidonic acid	Arachindonoyl Phenylalanine	Aspartic acid	Atorvastatin	ATP	Bilirubin	Butyric acid	CDP-Choline	Cholic acid	Citraconic acid	Citric acid/Isocitric acid	Citrulline	Citrulline-d7	Citrulline/Cit-d7	cyclic-AMP	DDHAP/Glyceraldehyde-3-P	Deoxycholic acid	D-Gluconic acid	DHA	DiHOME	Dihomo-Gammi-Linolenoyl Ethanolamide	EPA	Fumaric acid
Thalamus-CSD-41	0.0204163	8.38062	0.151806	1.06216	#DIV/0!	0.187537	0.584307	2.21704	0.196412	0.227713	1.75357	#DIV/0!	0.00486488	0.167539	#DIV/0!	0.293782	0.137981	0	0.13992	81.4033	0.0422154	#DIV/0!	0.00637135	0.0106291	16.2307	1.46451	6.80839	#DIV/0!	16.7202	#DIV/0!	0	#DIV/0!	0.0493542	44.1747	#DIV/0!	0	0.00402935	0.173145	39.5909	0.00437335	0.325771	1.41538	0.0775	0.00125382	0.66033	#DIV/0!	#DIV/0!	0.128843	5.24723
Thalamus-CSD-43	0.0410042	5.03806	0.164304	0.800115	#DIV/0!	0.18829	0.268573	2.34711	0.730895	0.190207	0.615093	#DIV/0!	0.00832345	0.173122	#DIV/0!	0.18099	0.0172476	0	0.161281	52.5809	0.0591692	#DIV/0!	0.00693426	0.00722887	56.1068	1.27779	4.95711	#DIV/0!	16.0626	#DIV/0!	0	#DIV/0!	0.026869	56.2507	#DIV/0!	0	0.0032543	0.172303	35.151	0.00490181	0.387103	9.47033	5.955	0.00114644	0.56771	#DIV/0!	#DIV/0!	0.0721065	5.94803
Thalamus-CSD-44	0.0351543	9.28571	0.131656	1.57613	#DIV/0!	0.11346	0.457926	2.37208	0.541697	0.213109	0.741683	#DIV/0!	0.00877655	0.136707	#DIV/0!	0.250638	0.0277624	0	0.208613	160.204	0.0438899	#DIV/0!	0.00734261	0.00920343	28.9468	1.627	5.73584	#DIV/0!	15.7745	#DIV/0!	0	#VALUE!	0.0385989	25.015	0	0	0.00235209	0.167733	36.0461	0.00465329	0.563105	1.96382	0	0.0015709	0.618627	#VALUE!	0	0.121894	5.93304
Thalamus-CSD-45	0.0310832	10.1056	0.165004	1.09766	#DIV/0!	0.132606	0.353338	2.38663	0.427753	0.22218	0.649088	#DIV/0!	0.0161781	0.225137	#DIV/0!	0.342709	0.0475869	0	0.187929	79.9061	0.0451107	#DIV/0!	0.00636459	0.0121513	43.1778	1.5047	5.39667	#DIV/0!	15.6351	#DIV/0!	0	0	0.0349817	22.0748	0	0	0.00229513	0.160143	35.8871	0.00446242	0.504436	3.67873	3.80385	0.00156107	0.558998	0	0	0.125595	4.65383
Thalamus-CSD-46	0.0294328	10.6584	0.128717	1.19416	#DIV/0!	0.215043	0.191563	2.72249	0.580762	0.21178	1.64983	#DIV/0!	0.00765911	0.237446	#DIV/0!	0.27587	0.037673	0	0.164708	44.9364	0.0583279	#DIV/0!	0.00774776	0.00937974	66.4789	1.23848	4.77219	#DIV/0!	16.6171	#DIV/0!	0	0	0.037362	22.1598	0	0	0.00238189	0.153748	33.8778	0.00453832	0.426893	6.28618	0.219231	0.00131366	0.531367	0	0	0.0994291	4.6006
Thalamus-CSD-47	0.0304231	10.6584	0.123015	1.35901	#DIV/0!	0.121392	0.379213	2.09928	0.640348	0.177863	0.824105	#DIV/0!	0.00751208	0.179695	#DIV/0!	0.280299	0.0871154	0	0.177204	60.7704	0.0541887	#DIV/0!	0.00646047	0.00675623	32.8003	1.49694	5.5122	#DIV/0!	16.4327	#DIV/0!	0	0	0.0418951	22.4376	0	0	0.00210293	0.165744	36.8826	0.00449384	0.513051	2.06154	0.184615	0.00118855	0.660558	0	0	0.0937731	4.94744
Thalamus-CSD-48	0.0401056	10.472	0.16851	0.968998	#DIV/0!	0.163964	0.284627	2.56686	0.575559	0.219032	1.1004	#DIV/0!	0.0100775	0.389483	#DIV/0!	0.185378	0.181145	0	0.196642	111.682	0.0507594	#DIV/0!	0.00672593	0.0130188	18.8832	1.45179	4.9373	#DIV/0!	14.6741	#VALUE!	0	0	0.020863	22.9468	0	0	0.00167466	0.193304	38.3286	0.00504333	0.467511	1.15351	2.36538	0.00139957	0.630478	0	0	0.100275	4.46234
Thalamus-Sham-17	0.0221892	4.09412	0.143327	0.625417	#DIV/0!	0.177048	0.182596	2.21925	0.371655	0.187916	0.525464	#DIV/0!	0.00398307	0.194665	#DIV/0!	0.224044	0.0594084	0	0.201172	42.525	0.0383368	#DIV/0!	0.0063539	0.00893568	8.15837	2.3361	6.68266	#DIV/0!	20.0806	#DIV/0!	0	#DIV/0!	0.0364382	49.2932	#DIV/0!	0	0.0175441	0.272205	39.4895	0.00689309	0.281546	9.91868	0.2075	0.00156362	0.934759	#DIV/0!	#DIV/0!	0.101712	4.25449
Thalamus-Sham-18	0.0265927	8.57439	0.112983	1.20192	#DIV/0!	0.239168	0.296745	2.1348	0.478476	0.207242	0.649909	#DIV/0!	0.00614375	0.121269	#DIV/0!	0.203204	0.0632412	0	0.233022	70.6829	0.0525111	#DIV/0!	0.00584908	0.0118205	11.1351	1.94278	6.44675	#DIV/0!	16.3046	#DIV/0!	0	#DIV/0!	0.0312058	52.5627	#DIV/0!	0	0.00401357	0.196212	41.9042	0.00468238	0.392563	4.14286	0.025	0.000900753	0.731979	#DIV/0!	#DIV/0!	0.0794306	5.40581
Thalamus-Sham-19	0.0367723	6.13495	0.086971	1.0971	#DIV/0!	0.154537	0.39712	2.3368	0.560847	0.194228	0.686997	#DIV/0!	0.00637181	0.134971	#DIV/0!	0.386428	0.0519367	0	0.208564	74.0564	0.0469051	#DIV/0!	0.00681095	0.0125233	8.94442	2.08386	6.38953	#DIV/0!	15.5758	#DIV/0!	0	#DIV/0!	0.0446403	53.0598	#DIV/0!	0	0.00316453	0.216754	38.6065	0.00561445	0.337783	2.91845	0.01	0.00161492	0.708114	#DIV/0!	#DIV/0!	0.104394	5.56668
Thalamus-Sham-20	0.0375729	7.94118	0.130069	1.2124	#DIV/0!	0.200419	0.306553	2.55714	0.498795	0.175691	0.475095	#DIV/0!	0.00366106	0.0724372	#DIV/0!	0.267222	0.0804888	0	0.259117	103.796	0.0533618	#DIV/0!	0.00682715	0.0129517	27.8518	1.83097	6.76339	#DIV/0!	17.8045	#DIV/0!	0	#DIV/0!	0.0449232	68.3507	#DIV/0!	0	0.00430861	0.200419	36.6877	0.00546283	0.565095	2.36264	0.575	0.00218821	0.799258	#DIV/0!	#DIV/0!	0.118166	6.34887
Thalamus-Sham-21	0.0237333	4.99654	0.11678	0.873488	#DIV/0!	0.242826	0.351836	2.24874	0.278623	0.184603	0.595294	#DIV/0!	0.0044831	0.0975392	#DIV/0!	0.249331	0.0153312	0	0.169851	49.5125	0.0573096	#DIV/0!	0.00724897	0.0120682	11.1769	1.9264	6.00428	#DIV/0!	18.8538	#DIV/0!	0	#DIV/0!	0.0297916	72.6867	#DIV/0!	0	0.00234894	0.176203	39.4393	0.0044677	0.429508	10.3802	0	0.00179585	0.692497	#DIV/0!	#DIV/0!	0.0990303	6.26825
Thalamus-Sham-22	0.0359245	9.3913	0.284609	1.07975	#DIV/0!	0.140726	0.455099	2.53687	0.498227	0.219472	0.486468	#DIV/0!	0.0073963	0.36151	#DIV/0!	0.276298	0.0495697	0	0.199873	66.3841	0.0500839	#DIV/0!	0.00674256	0.0144152	11.7531	2.14934	6.34266	#DIV/0!	18.4339	#DIV/0!	0	0	0.039789	23.8041	0	0	0.00212249	0.25013	38.8479	0.00643868	0.595107	1.65241	0.00961538	0.00188434	0.751954	0	0	0.0839412	4.79444
Thalamus-Sham-23	0.0250866	8.88199	0.200568	1.90583	#DIV/0!	0.111716	0.31072	2.40443	0.448595	0.1805	0.733599	#DIV/0!	0.00647482	0.153957	#DIV/0!	0.27435	0.133441	0	0.204206	54.2034	0.0529257	#DIV/0!	0.00603411	0.0105645	8.81347	2.29939	6.65319	#DIV/0!	19.4521	#DIV/0!	0	0	0.0492404	22.1238	0	0	0.00259775	0.223111	41.0953	0.0054291	0.41397	1.39851	0.0538462	0.00161989	0.890568	0	0	0.0943546	4.77737
Thalamus-Sham-24	0.0283056	13.1491	0.174261	1.46757	#DIV/0!	0.375079	0.338334	2.58319	0.390514	0.193955	0.633556	#DIV/0!	0.00784718	0.161368	#DIV/0!	0.266467	0.0456042	0	0.249861	64.2158	0.0515464	#DIV/0!	0.00614039	0.0119962	9.67718	2.62888	6.84794	#DIV/0!	18.1029	#DIV/0!	0	0	0.0374087	22.021	0	0	0.002282	0.252832	44.3759	0.00569749	0.508538	1.21044	0.0192308	0.00132199	0.826751	0	0	0.0925045	5.34818
Mean (Sham)	0.0295221	7.89544	0.156196	1.18293	#DIV/0!	0.20519	0.329875	2.37765	0.440717	0.192951	0.598298	#DIV/0!	0.00579514	0.162215	#DIV/0!	0.268418	0.0623776	0	0.215708	65.6721	0.0503726	#DIV/0!	0.00650089	0.0119094	12.1888	2.14972	6.5163	#DIV/0!	18.076	#DIV/0!	0	#DIV/0!	0.0391797	45.4877	#DIV/0!	0	0.00479775	0.223483	40.0558	0.00558572	0.440514	4.24803	0.112524	0.0016112	0.791985	#DIV/0!	#DIV/0!	0.0966917	5.34551
Mean (CSD)	0.0325171	9.2284	0.147573	1.15118	#DIV/0!	0.160327	0.359935	2.38736	0.527632	0.208841	1.04768	#DIV/0!	0.00905596	0.21559	#DIV/0!	0.258524	0.0766444	0	0.176614	84.4975	0.0505231	#DIV/0!	0.00684957	0.00976679	37.5178	1.43732	5.44567	#DIV/0!	15.988	#DIV/0!	0	#DIV/0!	0.0357034	30.7228	#DIV/0!	0	0.00258434	0.169446	36.5377	0.00463805	0.45541	3.7185	1.8008	0.00134771	0.60401	#DIV/0!	#DIV/0!	0.105988	5.11322
STDEV (Sham)	0.00627226	2.85926	0.063072	0.383484	#DIV/0!	0.0825544	0.0796926	0.170246	0.0895735	0.0144334	0.0949283	#DIV/0!	0.0015698	0.0890443	#DIV/0!	0.0542678	0.0341327	0	0.0295172	18.8223	0.00568825	#DIV/0!	0.000480316	0.00162281	6.46004	0.263321	0.275339	#DIV/0!	1.51698	#DIV/0!	0	#DIV/0!	0.00683233	20.5326	#DIV/0!	0	0.00521418	0.0327365	2.35327	0.000806732	0.108888	3.76407	0.198737	0.000384035	0.0874234	#DIV/0!	#DIV/0!	0.0121577	0.729728
STDEV (CSD)	0.00705874	2.02841	0.0193737	0.25588	#DIV/0!	0.038752	0.130848	0.20752	0.172733	0.0181275	0.474917	#DIV/0!	0.00351859	0.0840943	#DIV/0!	0.0584941	0.0620116	0	0.0233693	40.0995	0.00696986	#DIV/0!	0.000530346	0.00234439	18.7636	0.135407	0.695072	#DIV/0!	0.710827	#DIV/0!	0	#DIV/0!	0.00943946	13.7988	#DIV/0!	0	0.000793173	0.0125209	1.92835	0.000246883	0.0814002	3.09263	2.34216	0.000170216	0.0514857	#DIV/0!	#DIV/0!	0.020545	0.620742
TTEST(Sham/CSD	0.399758	0.323595	0.734696	0.855683	#DIV/0!	0.212106	0.59441	0.92221	0.233841	0.0812393	0.0207643	#DIV/0!	0.0336568	0.256002	#DIV/0!	0.739417	0.583386	#DIV/0!	0.0146663	0.254984	0.963955	#DIV/0!	0.204255	0.0576852	0.00324124	2.2284e-05	0.00143552	#DIV/0!	0.00547874	#DIV/0!	#DIV/0!	#DIV/0!	0.424172	0.131908	#DIV/0!	#DIV/0!	0.288427	0.00125989	0.00787971	0.0107229	0.771756	0.772784	0.0620377	0.118544	0.000255831	#DIV/0!	#DIV/0!	0.297924	0.521706
[truncated: 89 more columns]

## Sheet: Sheet2
	1,5-AG / 1-deoxyglucose	11(12)-EET	12-Oxo-ETE	14(15)-EET	15-Oxo-ETE	20-Hydroxy-N-Arachidonoyl Taurine	2-Aminoadipic acid	2-Deoxyuridine	2-Hydroxybutyric acid	2-Hydroxyglutaric acid	2-ketoisovaleric acid KIV	3-Aminoisobutyric acid	3-Hydroxybutyric acid	5(6)-EET	5-MTHF	5-Oxo-ETE	8(9)-EET	Acetoacetic acid	Aconitic acid	Adenine	Adipic acid	ADP	a-Ketoglutaric acid	Allantoin	AMP	Anthranilic acid	Arachidonic acid	Arachindonoyl Phenylalanine	Aspartic acid	Atorvastatin	ATP	Bilirubin	Butyric acid	CDP-Choline	Cholic acid	Citraconic acid	Citric acid/Isocitric acid	Citrulline	Citrulline-d7	Citrulline/Cit-d7	cyclic-AMP	DDHAP/Glyceraldehyde-3-P	Deoxycholic acid	D-Gluconic acid	DHA	DiHOME	Dihomo-Gammi-Linolenoyl Ethanolamide	EPA	Fumaric acid
Cortex-CSD-25	514	2719	287	332	0	280.062	6316	62617.5	665.448	85978	1058.08	0	524.684	48.6621	0	746.895	40	0	68803	119209	465.763	0	6540	2096	107842	5623	909871	0	909863	0	0	0	2268	2939.48	0	0	83905.9	16697	338983	0.0492562	2434	397.138	0	5287.19	1346699	0	0	984	14194
Cortex-CSD-26	668	2815	245.172	597	0	331.01	3531	60346.2	1155.71	73870.6	648.237	0	1183.67	89.5956	0	630.65	175	0	77931	99214.1	442.546	0	4926.18	2220	68202	7214	775149	0	913592	0	0	0	2303.12	4257.49	0	0	119346	17383	335223	0.051855	2029	334.431	0	5377.27	1640682	0	0	1202	12810
Cortex-CSD-27	406	2982	201.43	555	0	199.484	1836	61008.2	994.664	77524.3	1650.06	0	1001.8	70.7297	0	734.185	52	0	80792	59888	612.726	0	5357	1380	61566	8287	747505	0	1033419		0	0	1727	3477.21	0	0	78813.2	16655	356165	0.046762	1996	1828	132	4145.91	1676954	0	0	778	13841
Cortex-CSD-28	859	2812	264.491	552	0	218.737	4061	62540	890.569	77343.3	1072.34	0	674.845	77.4881	0	662.23	68.8983	0	85754	64563.4	628	0	6032.44	1813	60974	8459	713767	0	976236	0	0	0	2335.56	3736.93	0	0	44605.5	16285	375694	0.0433464	2875	387.332	0	6135.12	1324949	0	0	994	14493
Cortex-CSD-29	369	3004	155.15	504	0	223.75	2552	62044.4	1224.19	68876.7	866.171	0	571.094	23.8637	0	731.557	95	0	76338	75231.3	430.01	0	5492	1549	49963	8360	813324	0	942837	0	0	0	2019	3632.57	0		33230	18251	371814	0.0490864	2375	263.084	0	5424.34	1486517	0	0	1179	10919
Cortex-CSD-30	562	2839	139.114	567	0	99.3231	1655	59237.2	1270.07	78427.8	899.963	0	760.698	69.6171	0	520.678	74	0	74975	43726.9	420.593	0	6247.25	1255	154209	4718	692568	0	1036595	0	0	0	2084	4081.86	0	0	41967	12208	318545	0.0383243	2526	203.785	105	5266.85	1351123	0	0	1159	15325
Cortex-CSD-31	522	2316	174.6	277	0	209.474	2467	70535	1385.51	79908.2	1140.87	0	1054.71	89.3692	0	681.333	78	0	84166	50636	514.261	0	6309.23	1124	103280	7315	772038	0	1045331	0	0	0	2135	3535.9	0	0	32704	13287	355995	0.0373236	2409	174.298	90	5129.61	1504283	0	0	1090	15818
Cortex-CSD-32	590	2378	136.085	365	0	226.202	2629	66433.7	1168.39	66221.3	955.258	0	1130.28	102.216	0	657.327	104	0	67624	52362.9	498.692	0	5760.71	1987	32917	8018	760569	0	873199	0	0	0	1877	2747.74	0	0	25276	18549	422785	0.0438734	2282	182	6	5247.65	1650520	0	0	1134	8907
Cortex-Sham-1	431	3019	196.409	674	119.642	291.805	1110	60080.8	1024.35	63323.7	4476.05	0	1083.68	138.386	0	817.438	31.1447	0	103654	1397.28	495.762	0	5140.68	1081	4273	14129	896107	0	1146267		0		1322	1990.43	0	0	367108	17611	400479	0.0439748	1363	2908	191	3585.85	2338713	0	0	1452	12240
Cortex-Sham-2	339	3079	132.553	715	0	223.787	3485	63430.9	1092.48	76165.6	2004.22	0	776.43	145.327	0	754.483	43.7377	0	65994	68272.6	351.612	0	5652.49	1856	35960	10005	975134	0	1136848	0	0	0	2214	3818.15	0	0	126629	17035	366734	0.0464506	2098	619.314	8	6575.5	1881751	0	0	1528	15858
Cortex-Sham-3	590	2566	161.362	234	0	129.529	4329	52153.2	1078.18	80505.5	1664.92	0	827.161	158.261	0	369.021	45	0	79240	40460.2	559	0	6130.02	1800	51291	8495	758167	0	927713	0	0		1814.52	3488.98	0	0	126489	13437	346760	0.0387501	2668	836.672	180	6152	1759540	0	0	1167	15215
Cortex-Sham-4	441	3699	292.758	840	0	263.858	3490	63679.9	725.905	69588.1	841.876	0	758.443	91.5247	0	507.468	70	0	81391	14873.1	594.595	0	6428.65	1683	28081	11255	850679	0	1107678	0	0	0	1985	3562.95	0	0	66892	16286	371723	0.0438122	2785	595.564	18	5638.4	2209826	0	0	1126	13096
Cortex-Sham-5	420	3431	162.122	567	0	106.366	3395	60132	694.839	75026.1	669.876	0	883.305	43.7257	0	495.507	89.8872	0	75752	14260	450.208	0	5377	1340	23571	13395	888079	0	1248384	0	0	0	2066	3338	0		62590.2	16192	406045	0.0398774	1908	801	40	7834.29	1997089	0	0	798	12342
Cortex-Sham-6	802	3698	139.065	742	0	228.918	4521	70091.8	996.745	74776.6	1325.48	0	785.857	19.4705	0	455.579	44.8256	0	99249	43718	605.14	0	7832	2127	45152	10510	920596	0	1314666	0	0	0	2676	4763.31	0	0	62422	16528	352005	0.0469539	3145	145.214	0	6128.93	1816466	0	0	878	20324
Cortex-Sham-7	752	3239	251.141	624	0	238.113	3437	60988.5	797.009	70284.1	854.925	0	872.51	24.8309	0	474	47	0	80593	50888.2	403.12	0	6749.3	1739	47621	10003	833201	0	1221539	0	0	0	2219	3403.26	0	0	51967	16351	380004	0.0430285	2868	512.37	0	6093.64	1725408	0	0	1095	16418
Cortex-Sham-8	530	3680	171.184	578	0	422.349	3584	59312.4	1102.26	66089.2	1233.15	0	1359.22	85.8315	0	589.898	84	0	84141	17521.4	507.038	0	5952.69	1729	24288	12034	870143	0	1112162	0	0	0	1837	2926	0	0	31736	16199	393488	0.0411677	1815	233.768	33	4666.66	2012501	0	0	1283	12219
Mean (Sham)	538.125	3301.38	188.324	621.75	14.9553	238.091	3418.88	61233.7	938.97	71969.9	1633.81	0	918.326	88.4196	0	557.924	56.9494	0	83751.8	31423.9	495.809	0	6157.85	1669.38	32529.6	11228.2	874013	0	1.15191e+06	0	0	0	2016.69	3411.38	0	0	111979	16204.9	377155	0.0430019	2331.25	831.488	58.75	5834.41	1.96766e+06	0	0	1165.88	14714
Mean (CSD)	561.25	2733.12	200.38	468.625	0	223.505	3130.88	63095.3	1094.32	76018.8	1036.37	0	862.723	71.4427	0	670.607	85.8623	0	77047.9	70603.9	501.574	0	5833.1	1678	79869.1	7249.25	773099	0	966384	0	0	0	2093.58	3551.15	0	0	57480.9	16164.4	359400	0.0449784	2365.75	471.259	41.625	5251.74	1.49772e+06	0	0	1065	13288.4
STDEV (Sham)	165.893	405.221	56.2671	180.786	42.2999	97.7796	1028.97	5043.07	171.291	5676.16	1232.6	0	205.847	55.3228	0	154.295	21.4348	0	12257.1	22781.2	90.4706	0	859.28	321.731	15662.7	1880.09	64061.1	0	116315	0	0	0	391.653	782.152	0	0	108552	1222.41	21869.8	0.00293549	621.881	873.712	79.5932	1268.39	217598	0	0	253.979	2841.67
STDEV (CSD)	153.861	256.279	58.8198	124.181	0	66.5272	1514.35	3682.67	232.126	6276.4	291.328	0	260.719	25.1311	0	73.6921	41.5732	0	6577.57	26206.7	80.1372	0	548.819	409.439	39250.1	1384.75	66705.7	0	66518	0	0	0	214.322	513.674	0	0	33007	2267.68	31914.7	0.00524272	279.99	555.33	56.976	543.163	146496	0	0	141.4	2334.91
TTEST(Sham/CSD	0.776757	0.0047431	0.681632	0.0683649	0.334282	0.73241	0.663179	0.413298	0.149997	0.197412	0.203442	#DIV/0!	0.6432	0.442565	#DIV/0!	0.0834366	0.102282	#DIV/0!	0.194371	0.0065317	0.894607	#DIV/0!	0.38288	0.963295	0.00683681	0.000272242	0.00804973	#DIV/0!	0.00155151	#DIV/0!	#DIV/0!	#DIV/0!	0.633694	0.67911	#DIV/0!	#DIV/0!	0.195765	0.965161	0.215279	0.36793	0.888266	0.341731	0.62839	0.252165	0.000171776	#DIV/0!	#DIV/0!	0.342993	0.291425
	1,5-AG / 1-deoxyglucose	11(12)-EET	12-Oxo-ETE	14(15)-EET	15-Oxo-ETE	20-Hydroxy-N-Arachidonoyl Taurine	2-Aminoadipic acid	2-Deoxyuridine	2-Hydroxybutyric acid	2-Hydroxyglutaric acid	2-ketoisovaleric acid KIV	3-Aminoisobutyric acid	3-Hydroxybutyric acid	5(6)-EET	5-MTHF	5-Oxo-ETE	8(9)-EET	Acetoacetic acid	Aconitic acid	Adenine	Adipic acid	ADP	a-Ketoglutaric acid	Allantoin	AMP	Anthranilic acid	Arachidonic acid	Arachindonoyl Phenylalanine	Aspartic acid	Atorvastatin	ATP	Bilirubin	Butyric acid	CDP-Choline	Cholic acid	Citraconic acid	Citric acid/Isocitric acid	Citrulline	Citrulline-d7	Citrulline/Cit-d7	cyclic-AMP	DDHAP/Glyceraldehyde-3-P	Deoxycholic acid	D-Gluconic acid	DHA	DiHOME	Dihomo-Gammi-Linolenoyl Ethanolamide	EPA	Fumaric acid
Thalamus-CSD-41	357	2422	211.539	304	0	152.175	2800	51588.6	521.552	79732.5	3521.65	0	903.403	58.45	0	798.792	72	0	43592	38559.3	362.462	0	3802	1588	44683	6706	823911	0	955540	0	0	0	2094	2450.33	0	0	20857	8437	377380	0.0223568	1790	644	31	5988.04	1104067	0	0	2498	13732
Thalamus-CSD-43	717	1456	228.954	229	0	152.786	1287	54615.3	1940.82	66600.1	1235.27	0	1545.66	60.3975	0	492.111	9	0	50247	24906.7	508.027	0	4137.91	1080	154462	5851	599880	0	917960	0	0	0	1140	3120.17	0	0	16845.2	8396	335059	0.0250583	2127	4309	2382	5475.19	949207	0	0	1398	15566
Thalamus-CSD-44	639	1495	152.457	392	0	119.573	2106	52830	1804.5	68677	1235.16	0	1641.61	42.2603	0	629.603	14.0017	0	61969	87827.7	383.159	0	4426.91	1305	79564	6918	677059	0	885957	0	0		1654	3399.3	0	0	13351.3	7760	343267	0.0226063	2745	1791	0	7224.73	1005459		0	2306	17722
Thalamus-CSD-45	565	1627	191.075	273	0	139.75	1625	53154	1424.93	71600.2	1080.96	0	3026.03	69.5964	0	860.884	24	0	55825	43806.5	393.817	0	3837.25	1723	118680	6398	637023	0	878129	0	0	0	1499	2999.76	0	0	13028	7408.88	341753	0.021679	2459	3355	1978	7179.51	908543	0	0	2376	13901
Thalamus-CSD-46	535	1716	149.054	297	0	226.628	881	60634.2	1934.63	68248.6	2747.54	0	1432.6	73.4017	0	692.986	19	0	48927	24635.2	509.203	0	4671.17	1330	182726	5266	563309	0	933281	0	0	0	1601	3011.31	0	0	13520.5	7113	322618	0.0220477	2081	5733	114	6041.64	863634	0	0	1881	13742
Thalamus-CSD-47	553	1716	142.452	338	0	127.931	1744	46754.3	2133.12	57318.6	1372.42	0	1405.1	55.5492	0	704.112	43.9358	0	52639	33315.8	473.068	0	3895.06	958	90156	6365	650660	0	922925	0	0	0	1795.25	3049.06	0	0	11937	7668	351233	0.0218317	2501	1880.12	96	5466.25	1073610	0	0	1774	14778
Thalamus-CSD-48	729	1686	195.135	241	0	172.797	1309	57168.1	1917.3	70585.8	1832.55	0	1884.95	120.401	0	465.669	91.3585	0	58413	61226.6	443.13	0	4055.1	1846	51903	6173	582799	0	824154		0	0	894	3118.25	0	0	9506	8943	365003	0.0245012	2279	1052	1230	6436.77	1024720	0	0	1897	13329
Thalamus-Sham-17	388	1183.2	199.723	179	0	143.664	875	51640.1	986.893	65797.9	1055.27	0	739.652	67.9135	0	609.177	31	0	62675	20143.3	329.16	0	3791.59	1335	22460	10697	808696	0	1147587	0	0	0	1546	2734.25	0	0	90813	13264	376414	0.0352378	1547	4513	83	7467.58	1562910	0	0	1972	11134
Thalamus-Sham-18	465	2478	157.439	344	0	194.071	1422	49674.8	1270.55	72564.6	1305.19	0	1140.89	42.3075	0	552.512	33	0	72598	33481.3	450.861	0	3490.34	1766	30655	8896	780147	0	931793	0	0	0	1324	2915.6	0	0	20775.3	9561	399431	0.0239365	2157	1885	10	4301.84	1223864	0	0	1540	14147
Thalamus-Sham-19	643	1773	121.192	314	0	125.398	1903	54375.3	1489.27	68008	1379.68	0	1183.24	47.0877	0	1050.7	27.1012	0	64978	35079.2	402.727	0	4064.32	1871	24624	9542	773223	0	890140	0	0	0	1894	2943.17	0	0	16380.5	10562	367997	0.0287013	1856	1327.89	4	7712.55	1183961	0	0	2024	14568
Thalamus-Sham-20	657	2295	181.249	347	0	162.628	1469	59502.4	1324.5	61517.2	954.119	0	679.856	25.2714	0	726.577	42	0	80728	49166.6	458.165	0	4073.99	1935	76676	8384	818465	0	1017509	0	0	0	1906	3791.35	0	0	22302.5	9766	349707	0.0279262	3105	1075	230	10450.5	1336354	0	0	2291	16615
Thalamus-Sham-21	415	1444	162.73	250	0	197.039	1686	52326.2	739.857	64637.6	1195.51	0	832.506	34.0288	0	677.93	8	0	52917	23453.2	492.06	0	4325.71	1803	30770	8821	726602	0	1077475	0	0	0	1264	4031.86	0	0	12158.7	8586	375935	0.0228391	2360	4723	0	8576.64	1157850	0	0	1920	16404
Thalamus-Sham-22	653	1512	329.577	268.546	0	148.308	2093	56500.1	1659.69	70727.7	810.137	0	1383.44	111.753	0	694.061	25	0	59373	36393.4	437.233	0	4065.13	2044	32305	9139	748687	0	1035320	0	0	0	1705	3234.75	0	0	12048	11572	369949	0.03128	2901	1507	5	8666.29	1222156	0	0	1588	14321
Thalamus-Sham-23	456	1430	232.258	474	0	117.734	1429	53550.4	1494.36	58168.2	1221.7	0	1211.08	47.5926	0	689.166	67.2994	0	60660	29715.6	462.042	0	3638	1498	24225	9777	785343	0	1092508	0	0	0	2110	3006.42	0	0	14745.8	10322	391351	0.0263753	2018	1275.44	28	7450.02	1447446	0	0	1785	14270
Thalamus-Sham-24	514.51	2117	201.794	365	0	395.285	1556	57531.6	1300.88	62504.5	1055.09	0	1467.77	49.8838	0	669.364	23	0	74222	35204.6	450	0	3702.08	1701	26599	11178	808331	0	1016733	0	0	0	1603	2992.45	0	0	12953.5	11697	422592	0.0276792	2479	1103.92	10	6079.95	1343724	0	0	1750	15975
Mean (Sham)	523.939	1779.02	198.245	317.693	0	185.516	1554.12	54387.6	1283.25	65490.7	1122.09	0	1079.8	53.2298	0	708.686	32.0501	0	66018.9	32829.7	435.281	0	3893.9	1744.12	33539.2	9554.25	781187	0	1.02613e+06	0	0	0	1669	3206.23	0	0	25272.2	10666.2	381672	0.0279969	2302.88	2176.28	46.25	7588.17	1.30978e+06	0	0	1858.75	14679.2
Mean (CSD)	585	1731.14	181.524	296.286	0	155.949	1678.86	53820.7	1668.12	68966.1	1860.79	0	1691.33	68.5794	0	663.451	39.0423	0	53087.4	44896.8	438.981	0	4117.91	1404.29	103168	6239.57	647806	0	902564	0	0	0	1525.32	3021.17	0	0	14149.3	7960.84	348045	0.0228687	2283.14	2680.59	833	6258.87	989891	0	0	2018.57	14681.4
STDEV (Sham)	111.524	467.429	62.7606	88.2107	0	89.5047	364.704	3278.04	296.166	4824.8	188.858	0	295.49	26.702	0	148.647	17.2297	0	9131.92	8858.24	49.639	0	281.034	231.831	17790.2	964	31624.5	0	84035.7	0	0	0	294.013	460.884	0	0	26761.1	1469.69	22329.6	0.00395566	522.209	1529.37	79.0131	1830.54	140843	0	0	245.792	1755.04
STDEV (CSD)	127.138	321.997	33.7956	56.4025	0	35.7638	628.951	4370.39	550.162	6675.05	928.7	0	659.837	24.9726	0	146.881	31.6351	0	6197.85	22713.2	60.3996	0	325.104	329.178	51601.4	551.047	87231.2	0	43632.2	0	0	0	401.305	285.601	0	0	3674.35	649.4	18420.4	0.00135122	316.267	1855.44	1021.87	727.443	87286.9	0	0	391.334	1541.59
TTEST(Sham/CSD	0.339508	0.823638	0.540972	0.591713	#DIV/0!	0.429311	0.640577	0.778873	0.109134	0.264095	0.0456866	#DIV/0!	0.0337548	0.273131	#DIV/0!	0.564516	0.597106	#DIV/0!	0.00756674	0.187127	0.898331	#DIV/0!	0.175626	0.0360958	0.00325406	2.22899e-06	0.00137799	#DIV/0!	0.00399279	#DIV/0!	#DIV/0!	#DIV/0!	0.438927	0.3758	#DIV/0!	#DIV/0!	0.297341	0.000612591	0.00765124	0.00627053	0.932166	0.573561	0.0480485	0.0960074	0.000174919	#DIV/0!	#DIV/0!	0.353984	0.998015
	1,5-AG / 1-deoxyglucose	11(12)-EET	12-Oxo-ETE	14(15)-EET	15-Oxo-ETE	20-Hydroxy-N-Arachidonoyl Taurine	2-Aminoadipic acid	2-Deoxyuridine	2-Hydroxybutyric acid	2-Hydroxyglutaric acid	2-ketoisovaleric acid KIV	3-Aminoisobutyric acid	3-Hydroxybutyric acid	5(6)-EET	5-MTHF	5-Oxo-ETE	8(9)-EET	Acetoacetic acid	Aconitic acid	Adenine	Adipic acid	ADP	a-Ketoglutaric acid	Allantoin	AMP	Anthranilic acid	Arachidonic acid	Arachindonoyl Phenylalanine	Aspartic acid	Atorvastatin	ATP	Bilirubin	Butyric acid	CDP-Choline	Cholic acid	Citraconic acid	Citric acid/Isocitric acid	Citrulline	Citrulline-d7	Citrulline/Cit-d7	cyclic-AMP	DDHAP/Glyceraldehyde-3-P	Deoxycholic acid	D-Gluconic acid	DHA	DiHOME	Dihomo-Gammi-Linolenoyl Ethanolamide	EPA	Fumaric acid
TRN-CSD-33	890	3289	108.7	721	0	507.418	4490	39693.9	845.087	47840.1	1311.77	0	692.397	166.323	0	418.209	91	0	51941	14356.8	701	0	3716.01	1460	10118	7430	430228	0	1258721	0	0	0	979	1997.35	0	0	36526	9624	0	#DIV/0!	1721	13375	96	5815.93	726345	0	0	964	13533
TRN-CSD-34	762	3866	176.382	742	0	392.363	2449	37536.5	1926.52	49510.6	1096.76	0	1043.35	63.0853	0	635.894	216	0	62436	25392.1	483	0	3395.94	1670	10020	7170	415836	0	1118659	0	0	0	976.222	1982.23	0	0	35425.1	9689	0	#DIV/0!	1382	31058	9	6674.89	966788	0	0	1666	11131
TRN-CSD-35	917	1930	125.255	454	0	717.631	1555	34231.7	3367.55	71292.9	2677.12	0	1272.38	29.542	0	543.846	73	0	69770	17312.2	365	0	4238.89	1137	51402	5813	367056	0	1130043	0	0	0	824	2154.99	0	0	21806.2	9827	0	#DIV/0!	1893	22389	751	4895.46	793032	0	0	3234	14948
TRN-CSD-36	914	2764	70	520	0	441.438	3166	42402.6	2957.46	53955.6	2061.38	0	987.037	59.8809	0	497.765	89	0	65869	114286	527	0	4489	1581	24285	5299	371020	0	1030824	0	0	0	685	2457.68	0	0	15809	12260	0	#DIV/0!	2369	17190	863	6881.99	719435	0	0	1511	12547
TRN-CSD-37	744	2976	82.6456	532	0	245.041	2001	35321.1	1682.69	48359.6	735.213	0	932.685	54.0091	0	514.694	65	0	55378	13490.9	422.022	0	3975.62	1619	24313	5554	329115	0	1108262	0	0	0	705	1871.37	0	0	17743.3	10265	0	#DIV/0!	1769	21553	77.0551	5830.93	591709	0	0	1499	10797
TRN-CSD-38	566	2403	176.434	413	0	200.211	1146	31971.4	2056.73	45786.1	4852.85	0	742.285	48.4396	0	461.531	50	0	52539	8785.13	533.633	0	3987.89	1246	26884	6272	375179	0	1170169	0	0		666	1849.26	0	0	17275	7534	0	#DIV/0!	1652	17466	81	4967.04	1.05512e+06	0	0	5021	10734
TRN-CSD-39	745	2338	64.7055	280	0	131.615	1712	34784.8	2811.07	56491.8	799.298	0	1680.44	31.5944	0	748.777	50	0	75663	13564.1	405.702	0	3589.5	1209	31452	6450	305390	0	948256	0	0	0	882.291	2065.63	0	0	15654	9961	0	#DIV/0!	1759	7045	61	5072.61	591577	0	0	2012	12618
TRN-CSD-40	393	1436	87	268	0	215.937	1212	24093	1063.88	41415.6	958.244	0	1411.53	72.1522	0	487.596	50	0	42846	15623.2	544.836	0	2967.71	968	19132	3708	209200	0	795512	0	0	0	325.823	1222.64	0	0	10385	5710	0	#DIV/0!	1081	1998	82	794.504	282426	0	0	826	6549
TRN-Sham-10	795	1860	195.149	338	0	704.404	1564	35313	2247.72	64923.8	1368.24	0	1038.34	73.7071	0	521.105	33.9175	0	97407	12417.9	614.182	0	3388	1797	12539	9561	366540	0	1277431	0	0	0	604	1421.52	0	0	25412.2	12990	0	#DIV/0!	1758	6436	78	5828.66	783361	0	0	1034	9246
TRN-Sham-11	737	1003	40	136	0	596.076	1635	23118.8	1431.77	52792.3	1382.65	0	520.125	20.9731	0	497.325	90	0	49909	8193.29	514.329	0	3181	1164	15971	4364	223490	0	1045764	0	0	0	378.703	1347.03	0		25739.8	10807	0	#DIV/0!	1677	6879	41	4373.48	445942	0	0	545	6541
TRN-Sham-12	692	1852	204	282	0	257.316	1983	31925.5	1543	54954.4	1220.8	0	686.487	56.3029	0	395.929	33	0	88830	2677.01	593	0	3385	1536	12114	8813	323332	0	1233479	0	0	0	692	1559.9	0	0	23911.9	10809	0	#DIV/0!	1857	10353	138	6821.39	582485	0	0	1061	10323
TRN-Sham-13	599	1105	54.989	140	0	663.588	2350	31429.5	1060.97	50040.9	2780.49	0	352.357	63.9344	0	693.091	36	0	56313	2679	724.069	0	3799	1436	14756	6993	235459	0	1180839	0	0	0	432.027	1656.76	0	0	17734.6	9388	0	#DIV/0!	1765	10828	10	7023.69	371703	0	0	655	9891
TRN-Sham-14	781	1452	126.78	224	0	726.142	2092	31734.9	1989.45	53506.6	1342.79	0	1056.82	30.6841	0	438.876	60	0	65452	15772.8	460.675	0	3455.46	1582	25992	6917	318307	0	1105866	0	0	0	461	1691.06	0	0	18769	11965	0	#DIV/0!	2836	2948	343	6115.07	565798	0	0	593	10105
TRN-Sham-15	700	2409	108.161	498	0	264.651	2613	30473.6	1774.89	48902.8	606.239	0	961.631	83.6301	0	480.611	53.8496	0	70757	3241.05	459.74	0	3296.49	1368	13212	7940	387316	0	1193888	0	0	0	588	1698.45	0	0	18920	9936	0	#DIV/0!	1571	9574	0	5836.47	709125	0	0	1339	12703
TRN-Sham-16	975	2969	135.745	479	0	370.846	2328	35176.1	2434.92	52930	921.601	0	1387.94	52.9864	0	679.456	67	0	94855	7431.51	602	0	3127.55	1620	8071	9287	395346	0	1211313	0	0	0	729	1140.33	0	0	10214	10007	0	#DIV/0!	1566	11178	56	6292.73	1.24596e+06	0	0	2451	13115
TRN-Sham-9	565	2751	47.0942	421	0	191.17	1041	29346.9	1525.53	55806.9	1210.39	0	795.961	113.297	0	353.145	60.555	0	81508	3224.07	495.541	0	2972.33	1057	13711	9177	470043	0	1367398	0	0	0	599.547	1109.72	0	0	151045	12151	0	#DIV/0!	1195	12338	231	6373.31	1365137	0	0	4723	9444
Mean (Sham)	730.5	1925.12	113.99	314.75	0	471.774	1950.75	31064.8	1751.03	54232.2	1354.15	0	849.959	61.9393	0	507.442	54.2903	0	75628.9	6954.58	557.942	0	3325.6	1445	14545.8	7881.5	339979	0	1.202e+06	0	0	0	560.535	1453.1	0	0	36468.3	11006.6	0	#DIV/0!	1778.12	8816.75	112.125	6083.1	758689	0	0	1550.12	10171
Mean (CSD)	741.375	2625.25	111.39	491.25	0	356.457	2216.38	35004.4	2088.87	51831.5	1811.58	0	1095.26	65.6283	0	538.539	85.5	0	59555.2	27851.4	497.774	0	3795.07	1361.25	24700.8	5962	350378	0	1.07006e+06	0	0	0	755.417	1950.15	0	0	21328	9358.75	0	#DIV/0!	1703.25	16509.2	252.507	5116.67	715804	0	0	2091.62	11607.1
STDEV (Sham)	127.407	733.118	64.1317	143.52	0	223.249	512.446	3830.56	454.197	4892.81	634.766	0	330.847	29.3198	0	123.061	19.6818	0	17787.2	4980.77	91.6763	0	249.047	244.1	5174.54	1750.02	82953.8	0	98770.3	0	0	0	124.965	238.353	0	0	46574.5	1253.92	0	#DIV/0!	472.691	3135.47	119.809	811.291	363337	0	0	1422.1	2061.38
STDEV (CSD)	183.342	770.148	44.6699	177.332	0	195.986	1135.02	5505.06	902.458	9129.13	1400.67	0	338.392	43.2806	0	106.195	55.3302	0	10795.6	35241.3	105.369	0	484.123	256.682	13217	1174.57	70089.1	0	143818	0	0	0	213.673	350.874	0	0	9573.89	1950.93	0	#DIV/0!	374.165	9126.32	344.535	1901.05	239901	0	0	1395.68	2507.29
TTEST(Sham/CSD	0.892384	0.0836686	0.926383	0.0461014	#DIV/0!	0.290753	0.555965	0.118841	0.360286	0.522729	0.414296	#DIV/0!	0.164726	0.844672	#DIV/0!	0.59694	0.155021	#DIV/0!	0.0463854	0.119006	0.243183	#DIV/0!	0.0286439	0.514536	0.062533	0.0219825	0.79047	#DIV/0!	0.0505421	#DIV/0!	#DIV/0!	#DIV/0!	0.0428852	0.00511415	#DIV/0!	#DIV/0!	0.383017	0.0641378	#DIV/0!	#DIV/0!	0.7306	0.0406915	0.294752	0.207206	0.784631	#DIV/0!	#DIV/0!	0.454869	0.231289
[truncated: 89 more columns]
