# Supplementary material for: The endocannabinoid N-arachidonoyl dopamine is critical for hyperalgesia induced by chronic sleep disruption
Source: Nat Commun. 2023 Oct 25;14:6696. doi: 10.1038/s41467-023-42283-6 (PMC10600211; doi:10.1038/s41467-023-42283-6)
Supplement: Supplementary file 6 — Source data file [file 41467_2023_42283_MOESM6_ESM.xlsx]

## Sheet: Figure 1
Fig.1c NREMS duration (min. 7am to 1pm)
	day 0	day 1	day 3	day5
	98.0667	4.46667	3.7	2.25
	129.233	10.9333	8.45	7.46667
	134.75	0.516667	3.08333	6.68333
	140.517	0	0.25	1.26667
Fig.1c NREMS duration (min. 1pm to 3pm)
	day 0	day 1	day 3	day5
	39.2167	48.9667	61.55	72.7
	38.55	51.8167	51.5	57.8667
	38.85	56.2333	62.8	70.9833
	36.75	51	56.3333	70.8333
Fig. 1d Cumulative total sleep amount (h)
	day 0	day 5
	10.3631	9.42056
	9.74417	9.20444
	10.4028	9.39028
Fig.1e Facial mechanical withdrawal threshold (g)
	sham								CSD
day 0	0.4	0.16	0.16	0.4	0.6	0.6	0.4	0.4	0.4	0.4	0.16	0.4	0.4	0.4	0.6	0.6	0.4	0.6	0.6	0.4	0.4	0.16	0.4	0.4
day 3	0.4	0.4	0.6	0.4	0.16	0.4	0.6	0.4	0.4	0.16	0.07	0.16	0.07	0.16	0.07	0.16	0.16	0.4	0.16	0.4	0.16	0.16	0.07	0.16
day 5	0.4	0.16	0.16	0.4	0.6	0.6	0.4	0.4	0.16	0.07	0.07	0.16	0.07	0.16	0.4	0.16	0.07	0.16	0.4	0.16	0.07	0.07	0.16	0.07
Fig.1e Paw mechanical withdrawal threshold (g)
	sham								CSD
day 0	2	1.4	2	1.4	2	1.4	2	2	1.4	2	1.4	2	2	2	1.4	1.4	2	1.4	2	1.4	1.4	1.4	2	1.4
day 3	1.4	2	1.4	2	1.4	2	2	1.4	1.4	1	1	1	1	1.4	0.6	1.4	1.4	1.4	1.4	0.6	1	1.4	1	1.4
day 5	1.4	2	1.4	1.4	2	2	1.4	1.4	0.6	0.6	0.6	0.6	1	0.6	0.6	0.4	0.6	0.6	1	0.6	1	0.6	0.6	1
Fig.1e Paw withdrawal latency (sec)
	sham								CSD
day 0	17.67	15.02	20	15.77	18.23	16.57	14.21	13.67	14.27	18.87	16.96	18.82	12.42	17.58	18.22	12.36	16.45	17.36	19.02	12.76	20	15.95	16.47	12.88
day 3	14.37	15.59	14.14	12.63	19.47	14.67	15.47	15.95	10.11	7.44	11.32	11.63	5.49	11.22	7.4	13.42	9.87	14.23	12.22	9.49	12.73	11.32	11.56	10.27
day 5	14.84	13.72	10.71	16.54	17.34	14.28	14.35	15.59	7.43	6.56	7.36	5.49	9.12	7.39	9.31	9.31	5.94	14.14	7.08	8.12	9.02	6.43	9.43	7.86

## Sheet: Figure 2
Fig. 2b
		vector+C21								Gi+C21
	0 min	0.4	0.6	0.4	0.4	0.6	0.4	0.4	0.6	0.4	0.6	0.4	0.4	0.4	0.4	0.6	0.4
	30 min	0.4	0.6	0.4	0.4	0.4	0.4	0.6	0.4	0.16	0.4	0.16	0.4	0.16	0.4	0.16	0.16
	60 min	0.4	0.6	0.4	0.16	0.6	0.4	0.6	0.4	0.16	0.16	0.4	0.16	0.07	0.16	0.07	0.07
	90 min	0.4	0.4	0.4	0.16	0.6	0.4	0.4	0.6	0.07	0.16	0.07	0.16	0.07	0.07	0.16	0.07
	120 min	0.16	0.4	0.6	0.16	0.4	0.6	0.4	0.6	0.16	0.07	0.04	0.16	0.16	0.07	0.4	0.16
	150 min	0.4	0.4	0.6	0.16	0.4	0.6	0.4	0.4	0.4	0.16	0.07	0.4	0.16	0.16	0.4	0.4
	180 min	0.16	0.4	0.6	0.4	0.4	0.6	0.4	0.4	0.4	0.4	0.16	0.4	0.16	0.4	0.4	0.4
Fig. 2e
		vector+C21								Gq+C21
	day 0	0.6	0.6	0.4	0.4	0.4	0.16	0.4	0.4	0.4	0.4	0.16	0.4	0.6	0.4	0.4	0.6
	day 3	0.4	0.16	0.07	0.16	0.4	0.16	0.07	0.4	0.16	0.16	0.4	0.16	0.07	0.4	0.16	0.16
	day 5/0 min	0.07	0.16	0.16	0.07	0.16	0.16	0.4	0.16	0.16	0.07	0.07	0.16	0.16	0.07	0.16	0.16
	30 min	0.07	0.07	0.16	0.07	0.16	0.16	0.16	0.16	0.4	0.16	0.07	0.16	0.4	0.16	0.4	0.16
	60 min	0.07	0.16	0.07	0.07	0.16	0.16	0.16	0.16	0.4	0.16	0.4	0.4	0.6	0.16	0.4	0.4
	90 min	0.07	0.07	0.16	0.07	0.07	0.16	0.16	0.4	0.4	0.16	0.4	0.4	0.16	0.16	0.4	0.16
	120 min	0.16	0.07	0.16	0.07	0.16	0.16	0.16	0.16	0.4	0.16	0.16	0.16	0.07	0.16	0.16	0.07
	150 min	0.16	0.07	0.16	0.07	0.07	0.16	0.16	0.16	0.16	0.16	0.07	0.16	0.07	0.07	0.16	0.07
	180 min	0.16	0.16	0.16	0.07	0.07	0.16	0.16	0.16	0.16	0.16	0.07	0.16	0.07	0.07	0.16	0.16
Fig. 2f
		vector+C21								Gq+C21
	day 0	2	1.4	1.4	2	1.4	2	2	2	1.4	2	2	1.4	2	1.4	2	1.4
	day 3	1	1.4	1	1.4	1	1	1	1.4	1.4	0.6	1	1	1.4	1	1	0.6
	day 5/0 min	0.16	0.6	0.6	0.6	0.4	0.6	0.6	0.4	0.4	0.4	0.16	0.6	0.4	0.6	0.4	0.6
	30 min	0.16	0.6	1	0.6	0.4	0.6	0.6	0.4	0.6	1.4	1	1.4	1	0.6	0.6	1.4
	60 min	0.16	0.4	1	0.6	0.4	0.4	1	0.4	1.4	2	1.4	2	2	1.4	1.4	1.4
	90 min	0.16	0.16	1.4	0.6	0.4	0.4	1	0.4	1.7	0.6	1	1.4	1	1.4	1.4	1.4
	120 min	0.16	0.16	1.4	0.6	0.4	0.4	1	0.16	0.4	0.6	0.6	1	0.4	1	1	1
	150 min	0.16	0.16	1.4	0.6	0.4	0.4	0.16	0.4	1	0.4	0.4	0.4	0.4	0.6	1	1
	180 min	0.16	0.16	1.4	0.6	0.16	0.4	0.16	0.16	1	0.6	0.4	0.4	0.4	0.4	0.6	1
Fig. 2g
		vector+C21								Gq+C21
	day 0	14.59	19.36	16.21	20	14.77	14.09	20	17.22	16.47	16.38	15.95	16.61	16.58	14.62	20	14.42
	day 3	10.47	7.34	16.31	11.04	12.18	10.21	9.66	13.34	10.12	9.33	13.25	9.59	13.45	9.58	9.73	13.21
	day 5/0 min	8.43	8.17	10.63	8.84	6.42	6.54	12.42	7.02	5.76	9.81	7.11	3.5	5	10.72	9.48	8.83
	30 min	9.47	9.53	11.04	6.82	5.95	9.24	11.95	8.18	10.04	10.87	12.59	7.64	13.16	12.17	8.52	10.95
	60 min	10.11	10.37	11.13	5.43	7.49	12.35	7.04	5.75	14.95	13.84	15.01	16.83	13.75	17.07	9.15	11.91
	90 min	7.47	10.15	5.45	10.38	9.12	8.33	11.44	6.71	15.26	11.67	10.71	10.95	10.47	14.08	9.86	15.95
	120 min	8.23	12.72	5.35	7.32	11.02	5.94	10.21	5.76	7.36	12.04	9.31	14.15	7.06	8.63	14.48	8.54
	150 min	7.63	9.14	5.59	10.36	10.18	9.21	7.13	6.27	10.22	7.14	9.37	12.81	4.37	8.22	12.58	10.24
	180 min	5.95	10.12	5.51	8.43	8.49	6.36	9.75	4.12	7.81	9.56	5.45	10.04	7.21	9.84	11.99	10.18

## Sheet: Figure 3
Fig. 3c
		sham						CSD
	day 0	856.39	363.12	547.61	228.49	552.37	447.38	747.32	919.26	272.34	556.35	361.68	604.4
	day 5	1120	417.49	219.667	504.71	219.68	621.62	170.4	131.65	65	107.42	82.44	141.79
Fig. 3f
		sham						CSD
	day 0	270.01	237.43	170.26	168.42	159.08	156.83	313.75	239.48	202.58	182.4	156.78	121.94
	day 5	280.42	136.42	134.9	316.27	141.69	85.69	597.84	334.31	321.21	620.31	477.14	178.94
Fig. 3i
		before C21						after C21
	vector	606.48	405.16	410.01	223.47	363.35	342.79	665.08	384.57	408.72	284.16	353.37	334.93
	Gq	546.16	498.59	244.87	646.12	336.71	294.31	163.12	331.12	175.19	317.95	131.42	207.16

## Sheet: Figure 4
Fig. 4c
		vector+C21								Gi+C21
	day 0	0.4	0.6	0.16	0.4	0.4	0.4	0.6	0.4	0.6	0.4	0.4	0.16	0.6	0.4	0.4	0.4
	day 3	0.16	0.4	0.16	0.07	0.16	0.4	0.07	0.16	0.16	0.4	0.16	0.4	0.16	0.16	0.07	0.16
	day 5/0 min	0.16	0.07	0.16	0.16	0.07	0.07	0.16	0.16	0.07	0.16	0.07	0.16	0.07	0.16	0.16	0.07
	30 min	0.16	0.07	0.16	0.4	0.07	0.16	0.07	0.07	0.4	0.16	0.16	0.16	0.4	0.16	0.4	0.4
	60 min	0.16	0.07	0.16	0.16	0.07	0.16	0.07	0.16	0.4	0.4	0.07	0.4	0.16	0.4	0.4	0.4
	90 min	0.4	0.07	0.16	0.07	0.16	0.16	0.07	0.16	0.4	0.16	0.4	0.4	0.16	0.4	0.16	0.16
	120 min	0.16	0.07	0.16	0.07	0.07	0.4	0.07	0.16	0.6	0.16	0.07	0.16	0.07	0.16	0.4	0.07
	150 min	0.07	0.07	0.16	0.07	0.07	0.07	0.16	0.4	0.4	0.16	0.07	0.07	0.16	0.07	0.16	0.07
	180 min	0.16	0.07	0.16	0.07	0.07	0.07	0.16	0.4	0.4	0.16	0.07	0.16	0.07	0.16	0.07	0.07
Fig. 4d
		vector+C21								Gi+C21
	day 0	1.4	2	1	1.4	2	1	1.4	2	2	2	1.4	1.4	1	1.4	1.4	2
	day 3	1	1	0.6	1.4	1	1	1.4	1	1	0.6	1.4	1	1.4	1	1	0.6
	day 5/0 min	0.6	0.16	0.4	0.16	0.6	0.16	0.6	0.4	0.16	0.4	0.16	0.4	0.16	0.4	0.6	0.4
	30 min	0.6	0.4	0.16	0.16	0.6	0.16	0.4	0.4	1	1.4	1	1.4	1	0.6	1	1.4
	60 min	0.6	0.16	0.4	0.16	0.16	0.16	0.6	0.4	1.4	1	1.4	1	2	1.4	1.4	2
	90 min	0.4	0.16	0.4	0.16	0.6	0.16	0.4	0.6	1.4	0.6	1	1.4	1	1.4	1.4	1.4
	120 min	0.4	0.16	0.4	0.16	0.6	0.16	0.6	0.6	0.6	0.4	0.6	1	0.4	1	1.4	1
	150 min	0.6	0.16	0.4	0.16	0.6	0.16	0.6	0.4	1	0.4	0.6	0.4	0.4	0.4	0.6	1
	180 min	0.6	0.16	0.4	0.16	0.6	0.16	0.6	0.4	0.6	0.4	1	0.4	0.4	0.4	0.4	1
Fig. 4e		vector+C21								Gi+C21
	day 0	18.05	16.71	15.48	14.62	20	15.39	17.44	15.24	16.12	19.37	15	15.84	19.22	20	15.37	14.14
	day 3	10.42	8.52	11.37	14.28	9.36	10.72	9.85	11.92	11.73	10.21	8.58	9.64	10.55	11.38	10.83	11.65
	day 5/0 min	9.59	7.37	8.16	6.43	5.83	10.42	9.79	6.04	9.28	5.82	6.34	7.47	10.33	6.34	8.52	7.67
	30 min	10.13	6.34	5.78	9.56	11.31	6.56	9.21	6.54	12.02	9.59	7	11.36	8.12	11.52	10.25	6.96
	60 min	7.68	10.12	8.04	9.35	6.76	8.34	5.64	6.32	15.36	12.74	10.22	9.67	15.25	14.82	17.32	13.14
	90 min	7.23	9.15	10.06	7.63	5.82	6.46	5.09	9.61	14.17	12.24	9.59	7.63	12.25	12.58	14.42	9.36
	120 min	7.47	9.25	6.34	5.46	9.58	8.64	7.66	10.24	8.02	11.37	10.12	9.59	8.54	7.32	12.64	8.38
	150 min	6.67	11.04	5.58	7.06	8.62	10.54	6.36	10.2	7.41	9.59	11.32	10.37	5.85	6.73	9.04	9.32
	180 min	7.87	10.32	7.46	5.95	6.14	9.64	5.46	10.71	8.21	6.35	7.59	10.11	9.32	6.25	5.34	9.69
Fig. 4h
		vector+C21								Gq+C21
	day 0	0.6	0.4	0.16	0.4	0.16	0.4	0.6	0.6	0.16	0.4	0.4	0.16	0.4	0.6	0.4	0.6
	day 3	0.16	0.16	0.16	0.07	0.16	0.4	0.07	0.16	0.07	0.16	0.16	0.4	0.16	0.4	0.07	0.07
	day 5/0 min	0.04	0.07	0.16	0.07	0.16	0.07	0.07	0.16	0.16	0.07	0.07	0.16	0.16	0.07	0.16	0.04
	30 min	0.04	0.07	0.16	0.16	0.07	0.16	0.07	0.04	0.16	0.16	0.4	0.16	0.16	0.16	0.4	0.07
	60 min	0.07	0.07	0.16	0.07	0.04	0.16	0.16	0.16	0.16	0.4	0.6	0.4	0.16	0.4	0.4	0.16
	90 min	0.04	0.04	0.07	0.16	0.16	0.07	0.07	0.16	0.16	0.16	0.6	0.16	0.4	0.16	0.16	0.4
	120 min	0.07	0.16	0.07	0.07	0.04	0.16	0.07	0.16	0.16	0.16	0.4	0.07	0.07	0.4	0.04	0.4
	150 min	0.16	0.04	0.07	0.16	0.07	0.07	0.16	0.16	0.16	0.07	0.16	0.07	0.4	0.04	0.16	0.16
	180 min	0.07	0.04	0.16	0.07	0.16	0.07	0.16	0.04	0.4	0.16	0.07	0.07	0.04	0.16	0.07	0.07
Fig. 4i
		vector+C21								Gq+C21
	day 0	2	1.4	1.4	2	2	1	2	1.4	1.4	2	1.4	1.4	1	2	1.4	1.4
	day 3	1.4	1	0.6	1.4	1	1	1.4	1	1.4	0.6	0.6	1	1.4	0.6	1.4	0.6
	day 5/0 min	0.4	0.16	0.16	0.16	0.4	0.16	0.4	0.6	0.16	0.16	0.6	0.16	0.4	0.16	0.6	0.16
	30 min	0.16	0.4	0.16	0.6	0.16	0.16	0.4	0.16	1.4	1	1	1.4	0.6	1.4	0.4	0.6
	60 min	0.4	0.16	0.6	0.16	0.4	0.16	0.4	0.07	1	1.4	1.4	1.4	2	1.4	1.4	1
	90 min	0.16	0.16	0.4	0.16	0.4	0.07	0.4	0.16	0.6	0.4	1.4	1.4	1	1.4	1.4	0.6
	120 min	0.16	0.4	0.16	0.16	0.07	0.16	0.6	0.4	0.4	0.4	1	0.6	0.4	0.07	1.4	1
	150 min	0.4	0.16	0.16	0.6	0.16	0.4	0.4	0.16	0.16	0.16	0.6	0.4	0.07	0.6	0.4	0.4
	180 min	0.16	0.07	0.16	0.4	0.16	0.16	0.6	0.4	0.16	0.4	0.4	0.4	0.07	0.16	0.4	1
Fig. 4j
		vector+C21								Gq+C21
	day 0	16.78	15.95	16.34	20	17.21	15.32	16.74	14.22	19.12	14.78	16.39	18.54	17.21	14.25	20	13.64
	day 3	9.78	11.21	7.65	9.89	6.36	7.52	9.21	12.34	7.85	12.31	9.63	6.52	9.87	11.36	9.65	12.18
	day 5/0 min	5.87	10.32	7.34	5.95	6.12	9.04	6.26	5.44	6.62	10.34	7.67	5.32	6.59	7.54	5.52	4.78
	30 min	6.95	7.13	6.54	10.06	9.32	5.78	6.12	4.32	8.58	11.37	10.59	9.12	6.86	9.21	11.28	5.79
	60 min	6.12	9.34	7.21	5.45	10.11	9.24	4.32	5.12	12.94	10.73	9.46	13.74	15.29	16.34	13.73	12.59
	90 min	5.12	6.04	7.36	10.34	6.12	5.04	7.63	8.01	13.72	9.68	11.63	9.54	8.83	9.59	11.39	12.52
	120 min	9.32	7.47	5.32	4.63	6.95	7.12	6.04	10.18	11.12	7.36	9.59	7.64	11.53	6.87	8.46	7.87
	150 min	5.59	7.12	6.62	4.06	7.32	9.21	10.44	5.45	8.44	5.39	7.67	9.21	6.52	5.14	6.36	8.72
	180 min	5.22	6.45	8.31	5.06	4.23	10.08	6.46	7.12	9.02	7.68	9.59	5.12	5.54	4.36	9.12	6.03

## Sheet: Figure 5
Fig. 5b
	sham								CSD
	0.568006	0.75313	0.826902	0.780392	0.5	0.006438	0.472672	0.16	0.360198	0.366748	0.017855	0.205726	0.076923	0.228658	0.138425	0.076923
Fig. 5g
		day 0						day 5
	sham	449.73	268.11	676.65	794.81	495.3	828.95	511.23	281	527.89	785.79	360.26	738.8
	CSD	888.66	490.39	228.45	546.69	356.4	787.12	103.81	86.9	202.96	151.09	177.43	217.7

## Sheet: Figure 6
Fig. 6b
		CSD+ACSF												CSD+NADA
	day 0	2	2	1.4	2	2	1.4	2	2	1.4	2	2	1	1.4	2	1.4	2	1.4	1.4	2	2	1.4	2	2	1
	day 3	1	1.4	1	1	1	1	1.4	1	1	1.4	1.4	0.6	1	1.4	1.4	2	1	1	1.4	1	1	1.4	1.4	0.6
	day 5/0 min	0.6	1	0.4	0.6	0.6	1	0.4	0.6	0.6	1	0.6	0.4	0.4	0.6	0.4	0.4	0.6	1	0.4	0.6	0.4	1	0.4	0.4
	30 min	0.6	0.4	0.6	0.4	1	0.6	0.4	0.6	0.4	0.6	0.4	0.6	1	1.4	0.6	1.4	1.4	1	0.4	1.4	1	1	0.6	1
	60 min	0.6	0.4	0.4	0.6	0.4	0.6	0.6	0.4	0.6	1	0.6	0.6	1	2	1.4	2	2	1.4	1	1	1	1.4	2	2
	120 min	1	0.6	0.4	1.4	0.6	0.4	0.4	0.4	0.4	0.6	0.6	0.4	1.4	2	1.4	2	2	2	1	1.4	0.6	1.4	1	1
	180 min	0.6	0.4	0.4	1.4	0.6	0.4	0.6	0.4	0.4	0.6	0.6	0.6	1	1.4	1.4	2	1.4	1	0.4	1	1	2	1	2
Fig. 6c
		CSD+ACSF												CSD+NADA
	day 0	13.8	16.3	14.6	20	15.47	12.37	14.12	13.63	15.67	20	13.47	10.56	14.4	17.13	12.1	12.43	17.1	10.51	12.72	16.42	18.53	14.46	14.07	10.74
	day 3	14.13	10.02	14.12	11.41	11.27	10.33	9.59	13.12	7.31	14.76	9.61	11.43	15.87	7.87	11.12	10.34	13.05	9.15	7.67	10.75	9.17	15.65	7.54	8.24
	day 5/0 min	7.66	7.52	9.59	5.55	6.97	9.27	8.35	9.31	9.13	10.67	6.16	5.1	10.47	8.39	8.91	9.27	8.16	7.41	9.17	7.91	7.91	11.45	10.76	5.45
	30 min	6.36	8.14	10.81	6.62	5.88	10.33	9.27	8.48	5.19	8.77	7.32	6.56	11.74	10.25	11.36	14.55	12.37	14.28	10.85	11.34	10.89	14.28	11.37	9.59
	60 min	5.39	8.78	9.27	7.36	6.18	9.27	8.82	9.41	7.16	9.27	10.12	8	13.43	15	18.27	15.05	16.34	12.18	11.37	14.85	16.27	11.34	13.56	12.81
	120 min	6.12	11.34	5.39	7.84	9.56	11.38	10.34	8.88	10.45	5.45	7.87	5.34	12.17	13.14	16.25	14.82	13.29	16.86	13.44	10.73	16.55	15.82	12.49	10.08
	180 min	8.88	6.54	9.16	11.34	5.22	13.16	7.12	5.51	6.36	7.18	9.59	6.42	7.78	9.36	11.54	13.85	10.47	16.04	12.37	8.48	12.06	13.42	10.51	14.61
Fig. 6d		CSD+ACSF												CSD+NADA
	day 0	0.6	0.4	0.4	0.4	0.4	0.4	0.6	0.4	0.16	0.6	0.6	0.16	0.6	0.6	0.4	0.6	0.4	0.4	0.6	0.4	0.16	0.6	0.6	0.16
	day 3	0.4	0.16	0.16	0.16	0.16	0.4	0.16	0.16	0.07	0.16	0.4	0.07	0.4	0.16	0.16	0.4	0.16	0.4	0.16	0.16	0.07	0.16	0.4	0.07
	day 5/0 min	0.07	0.07	0.16	0.07	0.07	0.4	0.16	0.04	0.07	0.16	0.07	0.07	0.07	0.07	0.07	0.07	0.16	0.04	0.16	0.07	0.07	0.16	0.07	0.07
	30 min	0.07	0.16	0.07	0.16	0.04	0.07	0.16	0.04	0.07	0.07	0.16	0.04	0.16	0.16	0.4	0.16	0.4	0.4	0.4	0.16	0.07	0.4	0.16	0.4
	60 min	0.16	0.07	0.07	0.07	0.07	0.16	0.07	0.07	0.16	0.04	0.07	0.04	0.6	0.4	0.6	0.4	0.6	0.4	0.16	0.4	0.16	0.07	0.4	0.6
	120 min	0.07	0.07	0.16	0.07	0.07	0.16	0.04	0.07	0.16	0.04	0.04	0.07	0.16	0.4	0.16	0.16	0.4	0.16	0.4	0.4	0.6	0.6	0.4	0.6
	180 min	0.16	0.07	0.16	0.07	0.07	0.07	0.16	0.07	0.16	0.04	0.07	0.04	0.16	0.4	0.4	0.07	0.6	0.4	0.4	0.4	0.4	0.07	0.16	0.16
Fig. 6h
		before infusion						after infusion
	ACSF	472.64	573.52	395.74	404.98	378.12	323.78	621.37	464.52	512.47	339.14	413.25	256.71
	NADA	464.61	512.47	256.39	447.64	589.43	296.35	303.27	178.29	224.84	212.36	202.47	148.32

## Sheet: Figure S1
Fig. S1a NREMS bout (no.)
	day 0	day 1	day 3	day5
	68	7	10	10
	120	22	19	20
	94	2	3	21
	59	1	1	7
Fig. S1b cumulative total sleep amount (min)
		day 0				day 5
	7-8am	0	0	0	0	0	0	0	0
	8-9am	0	10.5667	9.05	0.166667	0.5	0	2.86667	0.366667
	9-10am	0.6	47.1	34.3	30.95	1.6	2.16667	4.46667	1.26667
	10-11am	24.7667	87.2167	63.8833	69.5167	1.6	2.5	4.46667	1.26667
	11am-12pm	74.3	133.417	106.917	120.933	1.6	2.9	4.9	1.26667
	12-1pm	84.5667	155.533	139.767	148.1	2.25	7.46667	6.68333	1.26667
	1-2pm	101.8	175.333	160.6	168.5	53.0667	58.3667	57.8333	44.45
	2-3pm	149.217	218.217	205.3	208.167	100.3	86.5	103.9	98.0333
	3-4pm	181.617	250.617	233.2	251.3	152.3	137.833	147.683	151.433
	4-5pm	221.433	289.417	262.333	291.967	180	176.367	179.933	188.733
	5-6pm	263.45	331.317	301.017	335.017	227.983	223.9	219	231.483
	6-7pm	289	350	323.583	347.083	248.317	237.1	239.483	257.917
	7-8pm	297.517	375.717	346.317	373.133	279.617	278.3	272.85	287
	8-9pm	322.833	394.7	373.617	404.65	314.383	293.567	291.8	309.983
	9-10pm	345.283	414.15	397	422.917	330.467	306.883	304.833	333.183
	10-11pm	361.167	433.517	418.617	450.45	341.133	317.45	309.333	339.633
	11pm -12am	372.583	449.2	431.533	453.867	344.967	331.6	323.35	352.083
	12-1am	391.05	471.867	447.083	476.75	385.1	352.75	361.7	366.883
	1-2am	406.4	486.467	451.983	487.667	395.233	367.983	375.15	382.933
	2-3am	438.017	529.3	495.583	530.667	434.567	415.1	419.333	428.767
	3-4am	469.667	570.783	536.317	579.633	470.85	458.1	464.367	474.867
	4-5am	481.05	589.25	557.95	596.317	492.683	485.983	490.333	499.717
	5-6am	490.933	610.55	582.167	617.833	529.217	524.867	524.45	539.367
	6-7am	502.817	621.783	584.65	624.167	565.233	549.883	552.267	563.417

## Sheet: Figure S2
Fig. S2c
		before C21						after C21
	vector	736.21	515.32	246.78	391.24	818.73	612.65	654.95	813.44	313.43	202.74	515.86	773.54
	Gi	513.86	796.52	887.05	449.36	585.12	226.18	256.13	447.36	234.71	113.89	226.34	84.06
Fig. S2d
		vector+C21								Gi+C21
	0 min	2	1.4	1.4	1.4	2	1.4	2	1.4	2	1.4	1.4	1.4	2	1.4	1.4	1.4
	30 min	1.4	2	1.4	1.4	2	1.4	1.4	2	1.4	1	1	1	1	1.4	1.4	1
	60 min	1.4	2	2	1.4	2	2	1.4	1.4	1	0.6	1	1	0.6	0.4	0.6	0.6
	90 min	1.4	1.4	1.4	2	1.4	2	1.4	2	1	0.6	1	0.6	0.4	0.6	0.4	0.6
	120 min	1.4	2	1.4	2	2	1.4	1.4	2	0.6	1	0.6	0.6	0.6	1	0.6	1
	150 min	1.4	1.4	2	1.4	1.4	2	2	1.4	1	0.6	1	0.6	1	1	0.6	1.4
	180 min	1.4	1.4	2	1.4	2	1.4	2	1.4	1.4	1	1	1	1.4	1.4	1	1.4
Fig. S2e
		vector+C21								Gi+C21
	0 min	15.69	16.34	12.48	18.33	20	16.61	15.45	17.47	18.67	14.97	12.42	20	20	15.22	13.44	16.78
	30 min	17.78	14.23	15.65	14.49	19.32	20	15.55	14.23	10.81	14.57	17.92	11.61	12.53	10.47	16.51	9.87
	60 min	17.88	17.21	15.24	14.25	13.21	16.77	12.58	15.54	9.72	12.16	10.47	8.47	10.14	11.72	14.27	9.25
	90 min	10.99	15.86	18.72	15.41	18.78	12.45	16.54	14.73	8.18	11.87	9.27	14.51	8.38	11.58	7.67	11.02
	120 min	14.59	12.47	18.68	18.73	12.57	16.32	15.95	12.47	12.47	7.87	14.24	11.02	9.43	11.56	10.27	10.14
	150 min	14.37	12.48	16.69	14.52	19.01	15.06	15.29	12.91	11.39	9.25	14.56	12.34	12.12	15.41	12.19	10.11
	180 min	12.59	16.62	14.37	12.49	18.98	14.73	19.49	12.78	12.34	17.18	11.59	14.74	11.12	9.02	15.15	13.12

## Sheet: Figure S3
Fig. S3b
	laser off								laser on
	1.4	1.4	2	2	1.4	1.4	1.4	1	0.6	0.4	0.4	0.16	1	0.6	0.6	0.6
Fig. S3c
	laser off								laser on
	11.74	12.59	16	13.32	19.42	17.36	15.48	14.62	9.12	7.36	11.24	16.12	6.34	10.22	8.36	5.49
Fig. S3d
	laser off								laser on
	0.4	0.4	0.6	0.16	0.4	0.4	0.16	0.16	0.16	0.16	0.16	0.04	0.16	0.07	0.16	0.07
Fig. S3f
									after CSD
	Baseline								laser off								laser on
	2	1.4	1.4	1.4	2	1	2	1	0.6	0.4	0.6	0.4	0.4	0.16	0.6	0.16	1	1.4	1	1	1	1.4	0.6	1
Fig. S3g
									after CSD
	Baseline								laser off								laser on
	15.8	11.3	12.8	15.6	10.7	14.3	17.4	18.4	7.6	8.2	5.4	10.7	9.3	8.8	11.4	9.5	11.5	13.4	13.4	12.8	12.5	10.7	11.3	11.3
Fig. S3h
									after CSD
	Baseline								laser off								laser on
	0.6	0.4	0.6	0.4	0.4	0.16	0.4	0.16	0.16	0.16	0.16	0.07	0.07	0.07	0.16	0.04	0.4	0.16	0.6	0.16	0.4	0.16	0.16	0.4

## Sheet: Figure S4
Fig. S4e
	% GLUT+ - eGFP+ cells
	92	97	89	95

[truncated: 6 more sheets: Figure S6, Figure S7, Figure S8, Figure S9, Figure S11, Figure S13]
